# Supplementary material for: Time or distance encoding by hippocampal neurons via heterogeneous ramping rates
Source: Nat Commun. 2025 Dec 17;16:11083. doi: 10.1038/s41467-025-67038-3 (PMC12712063; doi:10.1038/s41467-025-67038-3)
Supplement: Supplementary file 4 — Source Data [file 41467_2025_67038_MOESM4_ESM.zip]

Archive with 27 entries (26 files):
- SourceData/
- SourceData/Fig1.xlsx
- SourceData/Fig2.xlsx
- SourceData/Fig3.xlsx
- SourceData/Fig4.xlsx
- SourceData/Fig5.xlsx
- SourceData/Fig6.xlsx
- SourceData/Fig7.xlsx
- SourceData/SupFig1.xlsx
- SourceData/SupFig10.xlsx
- SourceData/SupFig11.xlsx
- SourceData/SupFig12.xlsx
- SourceData/SupFig13.xlsx
- SourceData/SupFig14.xlsx
- SourceData/SupFig15.xlsx
- SourceData/SupFig16.xlsx
- SourceData/SupFig17.xlsx
- SourceData/SupFig18.xlsx
- SourceData/SupFig2.xlsx
- SourceData/SupFig3.xlsx
- SourceData/SupFig4.xlsx
- SourceData/SupFig5.xlsx
- SourceData/SupFig6.xlsx
- SourceData/SupFig7.xlsx
- SourceData/SupFig7f.xlsx
- SourceData/SupFig8.xlsx
- SourceData/SupFig9.xlsx
