# Supplementary material for: Time or distance encoding by hippocampal neurons via heterogeneous ramping rates
Source: Nat Commun. 2025 Dec 17;16:11083. doi: 10.1038/s41467-025-67038-3 (PMC12712063; doi:10.1038/s41467-025-67038-3)
Supplement: Supplementary file 4 — Source Data [file 41467_2025_67038_MOESM4_ESM.zip › SourceData/Fig1.xlsx]

## Sheet: Fig.1d
Distance (cm)	0	0.1	0.2	0.3	0.4	0.5	0.6	0.7	0.8	0.9	1	1.1	1.2	1.3	1.4	1.5	1.6	1.7	1.8	1.9	2	2.1	2.2	2.3	2.4	2.5	2.6	2.7	2.8	2.9	3	3.1	3.2	3.3	3.4	3.5	3.6	3.7	3.8	3.9	4	4.1	4.2	4.3	4.4	4.5	4.6	4.7	4.8
PI mean speed (cm/s)	7.13073	7.83802	8.40085	8.89193	9.39244	9.75351	10.1407	10.4591	10.7896	11.1227	11.4536	11.7545	12.0519	12.4583	12.8262	13.2323	13.5545	13.8264	14.2207	14.507	14.7715	15.0855	15.3766	15.6562	15.827	15.9857	16.1277	16.329	16.5273	16.7101	16.9416	17.1647	17.3463	17.4917	17.6257	17.8176	17.9655	18.1553	18.3207	18.4648	18.6241	18.7791	18.9024	19.0572	19.1868	19.3006	19.4148	19.5204	19.6653
PI sem speed (cm/s)	2.39806	2.33253	2.25712	2.19094	2.16737	2.14032	2.10757	2.091	2.09104	2.05559	2.03942	2.03621	2.03018	2.0129	1.98398	1.94734	1.90876	1.90925	1.88579	1.85992	1.83852	1.79193	1.76015	1.73856	1.72305	1.70041	1.66708	1.6455	1.64724	1.6372	1.60567	1.56363	1.5426	1.51569	1.49487	1.48194	1.47214	1.48689	1.49758	1.49805	1.50078	1.49406	1.47462	1.45936	1.45953	1.44749	1.43726	1.44404	1.43889
Passive mean speed (cm/s)	20.2043	31.2463	31.2903	31.2033	32.7812	32.2301	35.7535	31.8738	31.2624	32.0416	32.0796	31.2623	31.299	31.3575	31.4045	31.4776	31.421	31.5056	31.495	31.3826	31.4319	31.4477	31.4153	31.3789	31.3436	31.3576	31.4618	31.4543	31.4168	31.3599	31.3392	31.2718	31.3248	31.3224	31.4759	31.5873	31.609	31.7286	31.8908	31.9286	32.0271	32.0335	31.9867	32.006	32.0655	32.1918	32.3322	32.4269	32.4076
Passive sem speed (cm/s)	2.17831	2.89655	2.87121	2.86655	2.8692	2.90194	6.57715	2.6724	2.88748	3.02399	2.88793	2.67281	2.70385	2.71302	2.70523	2.72348	2.69972	2.69772	2.69585	2.66829	2.67839	2.6728	2.65493	2.62947	2.67397	2.68802	2.70655	2.69381	2.64867	2.63896	2.65019	2.63101	2.62827	2.66101	2.65948	2.55503	2.49866	2.50711	2.51238	2.48306	2.4624	2.46978	2.45717	2.47559	2.52053	2.56447	2.6065	2.59478	2.55752
[truncated: 1,752 more columns]

## Sheet: Fig.1e
Distance (cm)	30.5	31.5	32.5	33.5	34.5	35.5	36.5	37.5	38.5	39.5	40.5	41.5	42.5	43.5	44.5	45.5	46.5	47.5	48.5	49.5	50.5	51.5	52.5	53.5	54.5	55.5	56.5	57.5	58.5	59.5	60.5	61.5	62.5	63.5	64.5	65.5	66.5	67.5	68.5	69.5	70.5	71.5	72.5	73.5	74.5	75.5	76.5	77.5	78.5
PI mean lick/cm	0.00602894	0.00743996	0.0075386	0.00374279	0.0024007	0.00572566	0.00163828	0.0073525	0.00334579	0.00506751	0.0060835	0.00163934	0.00162162	0.004376	0.0028578	0.00531105	0.00839748	0.00397083	0.0061056	0.00635538	0.00876732	0.00346755	0.00716564	0.00576071	0.00846691	0.00499935	0.00566739	0.0237409	0.00973132	0.00886902	0.00622525	0.00584415	0.00629381	0.00766598	0.0107767	0.00951378	0.00880757	0.0132664	0.00873283	0.012272	0.00748243	0.0113069	0.0130554	0.00915266	0.0137624	0.00973726	0.0112822	0.0120656	0.0237198
PI sem lick/cm	0.00319962	0.00327834	0.00360753	0.00225795	0.00185485	0.00196542	0.000834882	0.00347395	0.00147525	0.00177284	0.00195504	0.00163934	0.00162162	0.00156378	0.00131919	0.00366052	0.00424978	0.00189051	0.00332581	0.00176109	0.00312394	0.00183774	0.00199774	0.00251852	0.00275636	0.00171875	0.00225748	0.0140598	0.00465975	0.0031473	0.00301533	0.00310574	0.00204655	0.0043306	0.00331798	0.00248669	0.00376668	0.00428441	0.00416729	0.00436852	0.00308441	0.00367293	0.00411413	0.00321386	0.00472919	0.00359363	0.00394796	0.00379534	0.00826239
Passive mean lick/cm	0.0169444	0.0259596	0.00861111	0.00277778	0.0105342	0.0130556	0.00470085	0.0176496	0.0478205	0.0157479	0.00888889	0.00722222	0.00277778	0	0.00583333	0.00997863	0.00305556	0.0130556	0.00949546	0.00416667	0.0138462	0.0158081	0.00444444	0.0139938	0.00727324	0.0146004	0.00805556	0.0120707	0.00583333	0.00583333	0.00916667	0.00305556	0.00805556	0.0084596	0.0198995	0.0117929	0.005	0.00942308	0.0153827	0.0182328	0.00901515	0.0108844	0.0170707	0.0149786	0.00777778	0.00833333	0.00421769	0.0177525	0.00833333
Passive sem lick/cm	0.0151299	0.0153607	0.00690624	0.00277778	0.00683104	0.0115503	0.00314452	0.0113654	0.0459454	0.00923012	0.00605676	0.00556745	0.00277778	0	0.00426084	0.00655744	0.00201132	0.009817	0.0070478	0.00416667	0.00848869	0.0111298	0.00302838	0.00662739	0.0038449	0.00548624	0.00661271	0.00684517	0.00426084	0.00426084	0.00603396	0.00201132	0.00661271	0.00595733	0.00893453	0.00620839	0.005	0.00490727	0.00668636	0.00890961	0.00616303	0.00835932	0.0103182	0.00963838	0.0053617	0.00833333	0.0028409	0.011547	0.00833333
PI mean lick/cm, 150-180 cm	0.166057	0.213684	0.190164	0.150667	0.165586	0.131034	0.0737143	0.129333	0.0781095	0.0660194
Passive mean lick/cm, 150-180 cm	0.0394872	0.0102041	0.127556	0.085034	0.0461538	0.0233333	0.0727273	0.0190476
[truncated: 101 more columns]

## Sheet: Fig.1h
Passive % neurons with field	0	0	0	0	0	0	0
PI % neurons with field	8.27068	3.125	8.47458	9.1954	1.34228	14.2857	0	11.4035	3.27869	25.7143	2.17391	0	0	0	0	0	0	1.85185	1.35135	3.48837	6	2.77778	0	2.40964	4.54545	5	6.15385	7.35294	15	5.71429	16.9231	2.12766	3.7037	4.22535	2.73973	0.769231	5.12821	1.25	0	2.5641	3.06122	0.990099	0	0	18.8889	0	0.769231	0	1.04167
[truncated: 43 more columns]
