# Supplementary material for: Time or distance encoding by hippocampal neurons via heterogeneous ramping rates
Source: Nat Commun. 2025 Dec 17;16:11083. doi: 10.1038/s41467-025-67038-3 (PMC12712063; doi:10.1038/s41467-025-67038-3)
Supplement: Supplementary file 4 — Source Data [file 41467_2025_67038_MOESM4_ESM.zip › SourceData/Fig2.xlsx]

## Sheet: Fig.2d
Cue to run latency (s)	3.1736	0.964	39.0128	1.1208	322.834	20.1384	1.0792	2.1456	0.5488	9.4392	1.8992	0.8824	0.9008	2.4824	0.7184	0.4576	1.48	-0.052	1.54	2.6832	0.3728	0.152	-0.3488	0.2104	0.0328	1.4032	2.3864	0.6144	-0.2048	0.22	0.0376	3.0568	2.8368	-0.5784	2.7336	0.1984	0.8176	1.0624	0.4224	0.276	1.1296	0.2496	0.0208	0	1.6864	0.9224	0.9936	1.0912	1.1112
[truncated: 1,481 more columns]

## Sheet: Fig.2g
Passive % neurons with field	0	1.35135	0	0	0	0	0
PI % neurons with field	4.51128	4.6875	7.34463	20.6897	2.01342	11.2245	3.40909	11.4035	1.63934	24.2857	6.52174	4.83871	4.41176	3.27869	0	10.3448	3.84615	5.55556	2.7027	6.97674	10	9.25926	6.0241	3.61446	6.81818	2.5	10.7692	19.1176	21.6667	11.4286	24.6154	14.8936	11.1111	9.85915	15.0685	2.30769	7.69231	13.75	6.45161	6.41026	7.14286	7.92079	5.07246	2.5	24.4444	7.44681	6.15385	5.35714	4.16667
[truncated: 43 more columns]

## Sheet: Fig.2h
Cue aligned activity corr.	0.0136565	0.0553613	0.0470757	0.0821083	0.0144964	0.0310777	0.0899301	0.0745654	0.0990865	0.0630032	0.103225	0.117407	0.154247	0.0082226	0.0267845	0.084212	0.117629	0.0686085	0.109636	0.12789	0.0350495	0.0903872	0.0417267	0.0833872	0.046453	0.0853804	0.0914085	0.223127	0.112487	0.0864172	0.126136	0.0574651	0.133173	0.103335	0.0274612	0.0409814	0.0548132	0.0553646	0.0584863	0.0611111	0.100686	0.0310964	0.0604578	0.0922563	0.108504	0.0507675	0.128943	0.0666774	0.0925062
Run aligned activity corr.	0.0759904	0.232793	0.150565	0.14191	0.180542	0.161754	0.139769	0.16602	0.157582	0.0964907	0.155907	0.199022	0.208225	0.100592	0.103766	0.168591	0.145161	0.163111	0.175132	0.278776	0.148808	0.2317	0.13385	0.135911	0.0836708	0.13677	0.170411	0.37225	0.201928	0.148228	0.190737	0.100694	0.213097	0.167093	0.101395	0.116302	0.129453	0.153102	0.125179	0.123929	0.162647	0.115243	0.17052	0.136065	0.169866	0.106779	0.546521	0.259842	0.244715
[truncated: 601 more columns]
