# Supplementary material for: Time or distance encoding by hippocampal neurons via heterogeneous ramping rates
Source: Nat Commun. 2025 Dec 17;16:11083. doi: 10.1038/s41467-025-67038-3 (PMC12712063; doi:10.1038/s41467-025-67038-3)
Supplement: Supplementary file 4 — Source Data [file 41467_2025_67038_MOESM4_ESM.zip › SourceData/Fig3.xlsx]

## Sheet: Fig.3a
Mean speed, good trials (cm/s)	28.4906	36.2999	33.1111	38.6718	32.1577	36.3782	38.564	38.8211	34.6474	37.5637	44.785	40.5998	40.0785	47.2234	47.8656	43.4233	46.7207	46.3495	42.5516	46.0627	51.3009	41.5382	48.1157	42.5605	49.917	43.2335	46.0311	57.0155	41.1835	44.6521	43.8705	40.6368	51.613	58.5724	51.8654	46.8999	57.8399	52.5733	70.9968	48.0723	41.1847	44.5575	47.5658	45.3709	39.1207	49.3785	54.4066	61.0015	56.7726
Mean speed, bad trials (cm/s)	22.7805	28.7237	25.4265	37.9671	36.9927	30.6868	33.9282	39.5346	48.1285	44.7644	42.4909	49.0855	67.4242	77.3532	47.9623	54.7421	54.4557	55.1563	57.3251	43.7328	48.7854	46.6221	39.7827	45.6757	43.5846	50.1611	56.4928	69.1032	65.5194	32.3853	30.421	26.8741	43.1105	39.5526
[truncated: 43 more columns]

## Sheet: Fig.3b
Distance (cm)	30.5	31.5	32.5	33.5	34.5	35.5	36.5	37.5	38.5	39.5	40.5	41.5	42.5	43.5	44.5	45.5	46.5	47.5	48.5	49.5	50.5	51.5	52.5	53.5	54.5	55.5	56.5	57.5	58.5	59.5	60.5	61.5	62.5	63.5	64.5	65.5	66.5	67.5	68.5	69.5	70.5	71.5	72.5	73.5	74.5	75.5	76.5	77.5	78.5
Mean num licks / cm, good trials	0.00276052	0.00276052	0.00345066	0.00345066	0.00276052	0.000690131	0.00276052	0.00138026	0.00345066	0.00345066	0.00345066	0.00345066	0.00138026	0.00690131	0.00345066	0.00345066	0.00207039	0.00414079	0.00207039	0.00276052	0.00207039	0.00207039	0.00483092	0.00207039	0.00345066	0.00207039	0.00345066	0.00414079	0.00138026	0.00414079	0.00483092	0.00483092	0.00414079	0.00345066	0.00483092	0.00552105	0.00414079	0.00552105	0.00690131	0.00621118	0.00276052	0.00207039	0.00828157	0.00483092	0.0124224	0.00414079	0.00345066	0.00414079	0.00483092
SEM num licks / cm, good trials	0.00137883	0.00137883	0.00154105	0.00182429	0.00137883	0.000690131	0.0016895	0.000975656	0.00154105	0.00182429	0.00182429	0.00154105	0.00138026	0.00275552	0.00182429	0.00154105	0.00119452	0.00194963	0.00119452	0.00137883	0.00119452	0.00119452	0.00206721	0.00119452	0.00154105	0.00119452	0.00154105	0.00168755	0.000975656	0.00194963	0.00206721	0.00182213	0.00168755	0.00154105	0.00182213	0.00257905	0.00168755	0.00217831	0.00238462	0.00228387	0.00137883	0.00119452	0.00238159	0.00206721	0.00363848	0.00168755	0.00154105	0.00194963	0.00182213
Mean num licks / cm, bad trials	0.0128866	0.00902062	0.0064433	0.00773196	0.0115979	0.00515464	0.0115979	0.00773196	0.0180412	0.0438144	0.0141753	0.0257732	0.0115979	0.0270619	0.171392	0.00902062	0.0786082	0.0064433	0.00386598	0.0103093	0.0103093	0.00902062	0.0141753	0.0128866	0.0103093	0.0141753	0.0386598	0.0206186	0.0128866	0.00902062	0.00773196	0.0154639	0.0103093	0.0128866	0.0115979	0.131443	0.0257732	0.0270619	0.0167526	0.0154639	0.00773196	0.118557	0.0541237	0.0154639	0.0154639	0.0631443	0.0386598	0.0115979	0.0167526
SEM num licks / cm, bad trials	0.00405137	0.00339625	0.00287409	0.00314636	0.00384597	0.00257233	0.00384597	0.00314636	0.00478111	0.0374732	0.0105426	0.0136152	0.00497677	0.0123973	0.156003	0.00463802	0.0722139	0.00287409	0.00222914	0.00362838	0.00362838	0.00385488	0.00462136	0.00444288	0.00362838	0.00424634	0.0273798	0.0097925	0.00513715	0.00339625	0.00314636	0.00544257	0.00362838	0.00405137	0.00384597	0.122458	0.0220154	0.0125308	0.00558845	0.00479275	0.00314636	0.0993251	0.029227	0.00512797	0.00443225	0.0453326	0.024832	0.00384597	0.00461022
[truncated: 121 more columns]

## Sheet: Fig.3d
Run aligned activity corr., good trials	0.107055	0.304332	0.207905	0.166495	0.193448	0.200712	0.166553	0.219153	0.194787	0.120236	0.180677	0.256606	0.23433	0.134175	0.122863	0.183626	0.156751	0.16276	0.183564	0.307625	0.142497	0.238384	0.145041	0.184625	0.0953905	0.153269	0.177759	0.392248	0.219615	0.16393	0.200135	0.110485	0.233731	0.176587	0.116976	0.126267	0.143095	0.15478	0.127077	0.135964	0.169931	0.120785	0.173741	0.180904	0.202973	0.125806	0.58047	0.290642	0.259862
Run aligned activity corr., bad trials	0.0361348	0.1099	0.0711429	0.054309	0.16231	0.0990488	0.0605248	0.0414097	0.0631266	0.0324326	0.0826775	0.0361215	-0.0131859	0.0195243	-0.00101018	0.0773742	0.072079	0.0316928	0.143979	0.0564993	0.0201431	0.0388195	0.0234347	0.0624893	0.0915084	0.125739	0.123782	0.134713	0.0941181	0.191921	0.130998	0.119021	0.0832031	0.0468684	0.136161	0.0881587	0.070861	0.0676474	0.0317464	0.127963	0.224444	0.0734875	0.136861	0.119965	0.140476	0.0537314	0.0770309	0.0616184	0.0134039
[truncated: 601 more columns]

## Sheet: Fig.3g
Time (s)	-1	-0.9975	-0.995	-0.9925	-0.99	-0.9875	-0.985	-0.9825	-0.98	-0.9775	-0.975	-0.9725	-0.97	-0.9675	-0.965	-0.9625	-0.96	-0.9575	-0.955	-0.9525	-0.95	-0.9475	-0.945	-0.9425	-0.94	-0.9375	-0.935	-0.9325	-0.93	-0.9275	-0.925	-0.9225	-0.92	-0.9175	-0.915	-0.9125	-0.91	-0.9075	-0.905	-0.9025	-0.9	-0.8975	-0.895	-0.8925	-0.89	-0.8875	-0.885	-0.8825	-0.88
Mean pyrUp FR, good trials (Hz)	0.956051	0.955214	0.954424	0.953679	0.952979	0.952322	0.951706	0.95113	0.950593	0.950092	0.949628	0.9492	0.948806	0.948446	0.948119	0.947826	0.947565	0.947337	0.94714	0.946974	0.946838	0.94673	0.946649	0.946592	0.946557	0.946542	0.946542	0.946554	0.946574	0.946598	0.946621	0.94664	0.946649	0.946645	0.946624	0.946582	0.946515	0.946421	0.946299	0.946146	0.945962	0.945747	0.945502	0.945229	0.944931	0.94461	0.944272	0.943922	0.943565
SEM pyrUp FR, good trials (Hz)	0.0228312	0.0228487	0.0228666	0.0228841	0.0229003	0.0229144	0.0229257	0.0229337	0.0229377	0.0229374	0.0229326	0.0229231	0.0229092	0.0228908	0.0228683	0.0228422	0.0228128	0.0227807	0.0227464	0.0227102	0.0226728	0.0226346	0.0225959	0.0225573	0.022519	0.0224814	0.0224448	0.0224095	0.022376	0.0223443	0.0223149	0.022288	0.0222637	0.0222424	0.0222242	0.0222092	0.0221974	0.0221889	0.0221837	0.0221817	0.0221829	0.0221869	0.0221937	0.0222031	0.0222148	0.0222286	0.0222441	0.0222612	0.0222796
Mean pyrUp FR, bad trials (Hz)	1.34015	1.33857	1.33681	1.33483	1.3326	1.33012	1.32735	1.32431	1.32098	1.31737	1.31351	1.30942	1.30513	1.3007	1.29617	1.29159	1.28704	1.28259	1.27829	1.27422	1.27044	1.26703	1.26404	1.26152	1.25952	1.25807	1.2572	1.25692	1.25724	1.25815	1.25962	1.26162	1.26412	1.26705	1.27036	1.27399	1.27786	1.2819	1.28603	1.29018	1.29428	1.29824	1.30203	1.30556	1.3088	1.31171	1.31426	1.31642	1.31819
SEM pyrUp FR, bad trials (Hz)	0.0593064	0.0591426	0.0589741	0.0587996	0.0586175	0.0584267	0.0582261	0.0580152	0.0577937	0.057562	0.057321	0.057072	0.0568169	0.0565579	0.0562977	0.0560392	0.0557856	0.0555401	0.0553063	0.0550876	0.0548876	0.0547098	0.0545577	0.0544345	0.0543433	0.054287	0.0542678	0.0542878	0.0543481	0.0544493	0.0545911	0.0547723	0.0549906	0.055243	0.0555252	0.0558322	0.0561583	0.0564971	0.0568416	0.0571848	0.0575196	0.0578393	0.0581373	0.058408	0.0586465	0.0588489	0.0590124	0.0591354	0.0592175
[truncated: 1,952 more columns]

## Sheet: Fig.3h
Rel. FR change bef. and aft. run onset, PyrUp, good trials	1	1	1	1	0.999999	0.999999	0.999999	0.999906	0.999792	0.996974	0.996616	0.991997	0.984959	0.981588	0.978788	0.970226	0.968417	0.965765	0.958967	0.954862	0.952713	0.952381	0.951647	0.946924	0.944972	0.94475	0.942667	0.942423	0.939613	0.938657	0.932826	0.932211	0.930211	0.926221	0.925866	0.921673	0.921123	0.921026	0.919968	0.918658	0.918618	0.918218	0.916558	0.915851	0.914786	0.912685	0.912679	0.909192	0.908862
Rel. FR change bef. and aft. run onset, PyrUp, bad trials	1	-0.494532	1	-1	1	0.986549	1	0.933745	0.869852	0.97388	0.909762	0.112082	-0.250363	0.940527	-1	0.669017	0.343162	-0.336128	0.00153296	0.0957526	0.882471	-0.0118692	-0.111111	0.0342039	0.853591	0.737495	0.99696	-0.629421	0.692506	0.0917876	0.934957	0.767289	0.527472	0.739188	0.467657	0.10975	0.325879	0.0561596	0.49792	0.207002	-0.0169928	0.27676	-0.253112	0.476873	0.861614	0.580127	0.518806	-0.530891	0.584863
[truncated: 2,596 more columns]

## Sheet: Fig.3i
Time (s)	-1	-0.9975	-0.995	-0.9925	-0.99	-0.9875	-0.985	-0.9825	-0.98	-0.9775	-0.975	-0.9725	-0.97	-0.9675	-0.965	-0.9625	-0.96	-0.9575	-0.955	-0.9525	-0.95	-0.9475	-0.945	-0.9425	-0.94	-0.9375	-0.935	-0.9325	-0.93	-0.9275	-0.925	-0.9225	-0.92	-0.9175	-0.915	-0.9125	-0.91	-0.9075	-0.905	-0.9025	-0.9	-0.8975	-0.895	-0.8925	-0.89	-0.8875	-0.885	-0.8825	-0.88
Mean pyrDown FR, good trials (Hz)	2.14182	2.14167	2.14172	2.14195	2.14236	2.14293	2.14363	2.14444	2.14533	2.14627	2.14723	2.14818	2.14909	2.14993	2.15067	2.1513	2.15179	2.15213	2.1523	2.15231	2.15213	2.15179	2.15128	2.15062	2.14981	2.14888	2.14784	2.14672	2.14554	2.14432	2.14309	2.14186	2.14065	2.13949	2.13839	2.13735	2.13639	2.13551	2.13472	2.13401	2.13339	2.13283	2.13235	2.13193	2.13156	2.13123	2.13094	2.13069	2.13047
SEM pyrDown FR, good trials (Hz)	0.0654555	0.0655326	0.065613	0.0656951	0.0657776	0.065859	0.0659377	0.0660125	0.066082	0.0661449	0.0662003	0.0662471	0.0662846	0.0663122	0.0663295	0.0663362	0.0663323	0.066318	0.0662937	0.06626	0.0662177	0.0661678	0.0661116	0.0660503	0.0659854	0.0659184	0.0658509	0.0657845	0.0657207	0.0656608	0.0656061	0.0655577	0.0655162	0.0654824	0.0654563	0.065438	0.0654272	0.0654233	0.0654257	0.0654335	0.0654456	0.0654611	0.0654789	0.065498	0.0655176	0.0655368	0.0655551	0.0655721	0.0655875
Mean pyrDown FR, bad trials (Hz)	1.61349	1.60917	1.60474	1.60027	1.59584	1.59151	1.58738	1.58354	1.58005	1.57702	1.5745	1.57257	1.57129	1.57069	1.57082	1.57168	1.57329	1.57562	1.57866	1.58237	1.58671	1.59163	1.59707	1.60296	1.60925	1.61587	1.62275	1.62983	1.63706	1.64439	1.65176	1.65914	1.66648	1.67375	1.68093	1.68797	1.69486	1.70158	1.70808	1.71436	1.72037	1.7261	1.7315	1.73654	1.74119	1.7454	1.74914	1.75235	1.755
SEM pyrDown FR, bad trials (Hz)	0.111282	0.111299	0.11133	0.111373	0.111428	0.111494	0.111573	0.111662	0.111761	0.111869	0.111984	0.112103	0.112224	0.112342	0.112455	0.112558	0.112648	0.112719	0.11277	0.112796	0.112796	0.11277	0.112716	0.112636	0.112534	0.112411	0.112274	0.112128	0.111979	0.111834	0.111701	0.111585	0.111493	0.11143	0.111399	0.111404	0.111445	0.11152	0.111626	0.111759	0.111912	0.112078	0.112249	0.112415	0.112568	0.112697	0.112796	0.112855	0.112869
[truncated: 1,952 more columns]

## Sheet: Fig.3j
Rel.FR change bef. and aft. run onset, PyrDown, good trials	-0.199739	-0.200223	-0.201083	-0.201263	-0.201407	-0.201639	-0.201907	-0.20205	-0.202184	-0.202281	-0.202295	-0.203125	-0.203173	-0.203415	-0.203496	-0.203608	-0.203659	-0.204018	-0.204364	-0.204403	-0.204428	-0.204642	-0.204711	-0.20503	-0.205165	-0.205264	-0.205493	-0.205517	-0.205594	-0.205652	-0.205686	-0.205864	-0.206041	-0.206351	-0.20638	-0.206762	-0.206855	-0.206923	-0.20716	-0.207163	-0.20722	-0.207765	-0.207895	-0.207964	-0.207979	-0.208207	-0.208333	-0.20834	-0.208356
Rel.FR change bef. and aft. run onset, PyrDown, bad trials	-0.187111	0.136394	0.323259	-1	-0.508897	-0.0997723	-0.530094	-0.0378656	-0.119887	0.362578	-0.235008	-0.462375	-0.224634	-0.132112	-0.451403	0.213629	-0.148257	-0.143085	-0.207088	-0.0648572	0.237071	-0.438853	-0.156497	-0.138062	-0.463847	0.0907175	-0.0700889	-0.176904	-0.0521346	-0.0734242	0.244191	-0.0465745	-0.179769	-0.124315	0.0478491	0.289393	-0.02598	-0.189515	-0.010208	-0.122906	-0.109045	-0.255792	-0.0516606	-0.253444	0.250071	-0.0577608	-0.038902	-0.0757442	-0.0424448
[truncated: 1,328 more columns]
