# Supplementary material for: Time or distance encoding by hippocampal neurons via heterogeneous ramping rates
Source: Nat Commun. 2025 Dec 17;16:11083. doi: 10.1038/s41467-025-67038-3 (PMC12712063; doi:10.1038/s41467-025-67038-3)
Supplement: Supplementary file 4 — Source Data [file 41467_2025_67038_MOESM4_ESM.zip › SourceData/Fig4.xlsx]

## Sheet: Fig.4a
Deviance by time, pyrUp	27.3492	186.836	39.4788	149.148	34.9349	56.5208	59.9663	31.267	33.419	85.5543	14.8422	57.0903	7.40661	30.4709	5.97778	12.1869	47.2261	58.1575	110.89	5.19485	13.4718	39.8808	35.7819	31.5722	34.0725	16.9021	73.3957	15.01	6.31646	30.4337	11.0013	36.4542	150.332	76.4489	56.1477	10.1849	104.482	12.5789	30.1739	32.5662	17.5093	4.3901	73.4179	46.9258	56.7731	3.139	10.8888	22.6241	76.1812
Deviance by distance, pyrUp	50.4776	358.027	25.7421	272.288	91.1673	108.448	31.398	25.7928	71.6561	27.732	10.5934	58.0067	13.4775	53.373	1.24067	8.00293	96.284	194.47	126.414	12.6248	10.5442	34.689	83.7844	43.1123	57.5407	73.4271	55.2409	22.2951	4.62188	52.1358	30.0765	208.915	165.087	62.2944	89.5017	11.1141	149.624	11.5186	21.8177	60.5728	3.92576	9.28165	117.294	90.3486	102.033	7.88947	16.8727	24.2332	96.6537
p-value by time, pyrUp	4.87691e-05	0	1.90206e-07	0	1.55034e-06	6.34806e-11	1.23511e-11	8.29613e-06	3.10696e-06	1.11022e-16	0.0110582	4.84489e-11	0.192114	1.19121e-05	0.308387	0.0323147	5.10939e-09	2.91864e-11	0	0.392566	0.0193364	1.57835e-07	1.05017e-06	7.22014e-06	2.30316e-06	0.00468926	2.0095e-14	0.0103197	0.276632	1.21149e-05	0.0513546	7.70447e-07	0	4.66294e-15	7.57702e-11	0.0701612	0	0.0276617	1.36305e-05	4.58845e-06	0.00362859	0.494721	1.9873e-14	5.88285e-09	5.63182e-11	0.678566	0.0536291	0.000398249	5.21805e-15
p-value by distance, pyrUp	1.10647e-09	0	0.000100124	0	0	0	7.81595e-06	9.78835e-05	4.62963e-14	4.10629e-05	0.0600648	3.13541e-11	0.0192921	2.81955e-10	0.940917	0.156074	0	0	0	0.0271604	0.0612043	1.73569e-06	1.11022e-16	3.50647e-08	3.91221e-11	1.9762e-14	1.16458e-10	0.000460109	0.463744	5.05975e-10	1.4246e-05	0	0	4.07552e-12	0	0.0491644	0	0.0420147	0.000567059	9.25449e-12	0.560154	0.0983439	0	0	0	0.162433	0.00474764	0.000195817	0
[truncated: 2,569 more columns]

## Sheet: Fig.4b
Deviance by time, pyrDown	4.69698	476.517	5.05812	41.3333	34.7353	11.6769	10.2947	36.2492	59.8354	21.3773	12.1574	55.7567	13.4709	15.0559	95.5158	103.359	14.7386	42.6043	7.49597	13.0674	86.3517	7.83269	16.1146	61.0073	25.9275	25.5276	41.682	20.4196	25.3558	19.191	30.2824	67.5943	58.1019	34.8243	39.7353	12.7943	6.07355	11.7871	1.1856	30.0442	21.7245	23.2033	22.3716	13.8503	8.38284	5.20162	5.20608	5.62875	13.7026
Deviance by distance, pyrDown	7.99606	497.594	10.87	4.43931	55.8976	20.8711	9.07773	51.2647	65.9774	13.0608	47.1382	155.429	6.6352	25.475	124.209	202.63	18.4318	34.3906	29.9625	69.3236	108.504	51.3689	41.6705	92.128	14.2823	49.2839	34.0069	30.7253	20.3045	103.122	22.9964	55.0583	46.8384	17.7589	18.5562	10.4005	15.1753	8.22888	4.21314	19.1606	25.1878	11.1135	45.5207	31.222	9.11704	0.956849	5.21284	10.4712	13.9884
p-value by time, pyrDown	0.453968	0	0.408828	8.03506e-08	1.69916e-06	0.0394929	0.0673028	8.46783e-07	1.31449e-11	0.000687304	0.0326938	9.12006e-11	0.0193437	0.0101262	0	0	0.0115395	4.44423e-08	0.186289	0.0227552	0	0.165701	0.00652432	7.52487e-12	9.21709e-05	0.00011017	6.83086e-08	0.00104222	0.000118935	0.00177089	1.29762e-05	3.24296e-13	2.99683e-11	1.63112e-06	1.68864e-07	0.0253847	0.299128	0.0378247	0.946252	1.44561e-05	0.000590638	0.000308653	0.00044493	0.0165891	0.13636	0.391774	0.391252	0.344035	0.0176128
p-value by distance, pyrDown	0.156453	0	0.0540195	0.488044	8.53074e-11	0.000856758	0.106004	7.63328e-10	7.02549e-13	0.0228152	5.32453e-09	0	0.249215	0.00011278	0	0	0.00245115	1.99054e-06	1.50012e-05	1.41664e-13	0	7.26714e-10	6.86757e-08	0	0.0139121	1.94161e-09	2.37352e-06	1.06126e-05	0.0010955	0	0.000338097	1.2698e-10	6.12923e-09	0.00326425	0.00232431	0.0646518	0.00963911	0.144064	0.519155	0.00179412	0.000128169	0.0491749	1.13695e-08	8.46767e-06	0.104486	0.965971	0.390462	0.0629343	0.0156831
[truncated: 1,318 more columns]

## Sheet: Fig.4c
Time (s)	0.01	0.03	0.05	0.07	0.09	0.11	0.13	0.15	0.17	0.19	0.21	0.23	0.25	0.27	0.29	0.31	0.33	0.35	0.37	0.39	0.41	0.43	0.45	0.47	0.49	0.51	0.53	0.55	0.57	0.59	0.61	0.63	0.65	0.67	0.69	0.71	0.73	0.75	0.77	0.79	0.81	0.83	0.85	0.87	0.89	0.91	0.93	0.95	0.97
Mean speed, high speed trials (cm/s)	0.45821	2.78646	9.47399	11.9638	14.5765	17.1834	19.8481	22.3407	24.7193	26.9072	28.9283	30.7199	32.3334	33.741	35.1122	36.4702	37.7917	39.1148	40.4491	41.6768	42.8842	44.0261	45.0757	46.0982	46.9828	47.811	48.6911	49.6204	50.502	51.2204	51.8478	52.4543	52.9799	53.5296	54.0987	54.626	55.1234	55.5788	55.9213	56.3109	56.6394	56.9646	57.3501	57.7084	57.9152	58.0398	58.103	58.3741	58.6202
SEM speed, high speed trials (cm/s)	0.0191144	0.0341542	0.652317	0.720383	0.756728	0.769211	0.751654	0.709904	0.653135	0.612238	0.603417	0.618132	0.635904	0.642497	0.651197	0.646682	0.644256	0.651357	0.661181	0.666021	0.666452	0.653611	0.650331	0.650487	0.65441	0.653162	0.668937	0.687012	0.698025	0.707236	0.721852	0.730265	0.722403	0.718147	0.727186	0.741669	0.761105	0.764637	0.766608	0.765868	0.77041	0.767008	0.761839	0.765942	0.773594	0.772332	0.763844	0.753264	0.750185
Mean speed, low speed trials (cm/s)	0.486446	2.7666	8.70169	10.8183	12.9768	15.1152	17.2653	19.4246	21.432	23.2287	24.8514	26.3045	27.5673	28.778	29.9403	31.0363	32.1414	33.3215	34.385	35.2919	36.1367	37.0313	37.8755	38.5888	39.3148	40.1303	40.9895	41.7546	42.3572	42.9147	43.4269	43.9242	44.4097	44.9707	45.4821	45.8703	46.2073	46.5664	46.8444	47.1375	47.4135	47.6489	47.9191	48.1809	48.453	48.5148	48.6645	48.7836	48.9266
SEM speed, low speed trials (cm/s)	0.0205521	0.0341361	0.536995	0.627694	0.685541	0.727763	0.746677	0.736024	0.714398	0.688767	0.660651	0.635579	0.620896	0.619551	0.625318	0.636784	0.64714	0.660631	0.675152	0.691996	0.709492	0.728123	0.726688	0.712539	0.715606	0.72917	0.739698	0.744982	0.746281	0.751703	0.758597	0.758005	0.752459	0.762209	0.767347	0.773844	0.773152	0.779498	0.78026	0.777946	0.780259	0.78042	0.780409	0.779856	0.779337	0.772353	0.767971	0.763564	0.760307
[truncated: 151 more columns]

## Sheet: Fig.4d
Time (s)	0.01	0.03	0.05	0.07	0.09	0.11	0.13	0.15	0.17	0.19	0.21	0.23	0.25	0.27	0.29	0.31	0.33	0.35	0.37	0.39	0.41	0.43	0.45	0.47	0.49	0.51	0.53	0.55	0.57	0.59	0.61	0.63	0.65	0.67	0.69	0.71	0.73	0.75	0.77	0.79	0.81	0.83	0.85	0.87	0.89	0.91	0.93	0.95	0.97
Mean lick rate, high speed trials (Hz)	0.619568	1.12391	0.539041	0.491535	0.357515	0.390141	0.462277	0.375688	0.293811	0.272268	0.241169	0.192654	0.117521	0.255505	0.147883	0.153598	0.199267	0.192462	0.105432	0.0784402	0.111014	0.0500396	0.0938175	0.0524834	0.079983	0.0870456	0.127815	0.0512033	0.0378788	0.0458897	0.0361435	0.0916708	0.106865	0.0280652	0	0	0	0.010144	0.110555	0.0716846	0.135592	0.0896057	0.116487	0.0448029	0	0.0466264	0.0537634	0.0968991	0.0919727
SEM lick rate, high speed trials (Hz)	0.131965	0.241486	0.100208	0.179736	0.0940144	0.0919484	0.13857	0.126859	0.10706	0.105969	0.11529	0.0630845	0.0601182	0.0719426	0.0687182	0.0858548	0.112943	0.0952762	0.0618755	0.0410238	0.0585463	0.0352002	0.0471166	0.0369203	0.0473191	0.0621816	0.109207	0.0512033	0.027762	0.0324924	0.0275809	0.0485323	0.0539906	0.0204968	0	0	0	0.010144	0.0530024	0.0716846	0.089558	0.0642906	0.0878947	0.0321453	0	0.0300673	0.0537634	0.0470161	0.05405
Mean lick rate, low speed trials (Hz)	1.0677	1.10589	0.985067	0.577593	0.486075	0.430572	0.621385	0.582587	0.543908	0.411663	0.415544	0.151782	0.350528	0.220622	0.211016	0.537586	0.215179	0.340842	0.181116	0.167473	0.221168	0.130588	0.221119	0.329185	0.134905	0.152707	0.126325	0.0901488	0.109053	0.145739	0.159809	0.0949811	0.0600319	0.182304	0.0650935	0.180046	0.143526	0.0145307	0.135338	0.0970729	0.0168011	0.122792	0.0527345	0.124841	0.175026	0.0497949	0.187561	0.161833	0.115293
SEM lick rate, low speed trials (Hz)	0.202721	0.216349	0.204666	0.147154	0.126123	0.111565	0.140688	0.152627	0.179529	0.149007	0.130937	0.0690596	0.0926311	0.0720417	0.0636414	0.167927	0.0768858	0.151715	0.06191	0.0569234	0.0984941	0.0603134	0.0855982	0.12867	0.0672249	0.0661906	0.0574398	0.0521136	0.049826	0.0609822	0.0741617	0.0551858	0.0357914	0.104153	0.0400215	0.0927007	0.0644994	0.0145307	0.0797192	0.0650971	0.0168011	0.0675319	0.037187	0.0565528	0.0700842	0.0285516	0.0733816	0.122772	0.0911829
[truncated: 151 more columns]

## Sheet: Fig.4e
Time (s)	-1	-0.9975	-0.995	-0.9925	-0.99	-0.9875	-0.985	-0.9825	-0.98	-0.9775	-0.975	-0.9725	-0.97	-0.9675	-0.965	-0.9625	-0.96	-0.9575	-0.955	-0.9525	-0.95	-0.9475	-0.945	-0.9425	-0.94	-0.9375	-0.935	-0.9325	-0.93	-0.9275	-0.925	-0.9225	-0.92	-0.9175	-0.915	-0.9125	-0.91	-0.9075	-0.905	-0.9025	-0.9	-0.8975	-0.895	-0.8925	-0.89	-0.8875	-0.885	-0.8825	-0.88
Mean pyrUp FR, high speed trials (Hz)	1.00521	1.00597	1.00693	1.00808	1.0094	1.01088	1.01249	1.01422	1.01605	1.01795	1.01993	1.02195	1.024	1.02606	1.02813	1.03017	1.03218	1.03414	1.03603	1.03784	1.03954	1.04114	1.0426	1.04393	1.04511	1.04612	1.04697	1.04765	1.04815	1.04848	1.04865	1.04865	1.04849	1.0482	1.04778	1.04724	1.04661	1.0459	1.04513	1.04431	1.04347	1.04262	1.04178	1.04096	1.04017	1.03944	1.03876	1.03815	1.03761
SEM pyrUp FR, high speed trials (Hz)	0.0295597	0.0296007	0.0296445	0.0296897	0.0297354	0.0297805	0.0298245	0.029867	0.0299078	0.0299472	0.0299854	0.030023	0.0300609	0.0300998	0.0301407	0.0301845	0.0302319	0.0302836	0.0303399	0.0304013	0.0304674	0.0305381	0.0306126	0.03069	0.0307693	0.030849	0.0309277	0.0310039	0.031076	0.0311426	0.0312024	0.0312541	0.0312968	0.0313301	0.0313536	0.0313672	0.0313715	0.031367	0.0313547	0.0313358	0.0313116	0.0312837	0.0312534	0.0312224	0.0311921	0.0311636	0.0311381	0.0311163	0.031099
Mean pyrUp FR, low speed trials (Hz)	1.0331	1.03216	1.0313	1.03053	1.02987	1.02932	1.02888	1.02857	1.02838	1.02831	1.02837	1.02855	1.02885	1.02927	1.0298	1.03043	1.03114	1.03194	1.0328	1.03371	1.03465	1.03561	1.03658	1.03753	1.03845	1.03932	1.04012	1.04085	1.04148	1.042	1.0424	1.04267	1.04281	1.0428	1.04266	1.04236	1.04193	1.04135	1.04064	1.0398	1.03884	1.03777	1.0366	1.03535	1.03402	1.03263	1.0312	1.02973	1.02824
SEM pyrUp FR, low speed trials (Hz)	0.030809	0.0308113	0.0308193	0.0308323	0.0308495	0.0308701	0.0308933	0.0309181	0.0309436	0.0309689	0.0309932	0.0310159	0.0310364	0.0310542	0.0310691	0.0310809	0.0310895	0.0310951	0.0310978	0.031098	0.0310958	0.0310918	0.0310863	0.0310796	0.0310722	0.0310643	0.0310562	0.0310481	0.0310401	0.0310323	0.0310246	0.0310168	0.0310088	0.0310003	0.030991	0.0309804	0.0309682	0.0309541	0.0309377	0.0309188	0.0308972	0.0308728	0.0308457	0.0308159	0.0307838	0.0307497	0.030714	0.0306773	0.03064
[truncated: 1,952 more columns]

## Sheet: Fig.4f
Time (s)	-1	-0.9975	-0.995	-0.9925	-0.99	-0.9875	-0.985	-0.9825	-0.98	-0.9775	-0.975	-0.9725	-0.97	-0.9675	-0.965	-0.9625	-0.96	-0.9575	-0.955	-0.9525	-0.95	-0.9475	-0.945	-0.9425	-0.94	-0.9375	-0.935	-0.9325	-0.93	-0.9275	-0.925	-0.9225	-0.92	-0.9175	-0.915	-0.9125	-0.91	-0.9075	-0.905	-0.9025	-0.9	-0.8975	-0.895	-0.8925	-0.89	-0.8875	-0.885	-0.8825	-0.88
Mean pyrDown FR, high speed trials (Hz)	2.36603	2.36483	2.36402	2.36359	2.36356	2.36393	2.3647	2.36586	2.36741	2.36932	2.37159	2.37419	2.3771	2.3803	2.38376	2.38743	2.3913	2.39532	2.39946	2.40366	2.4079	2.41213	2.41631	2.4204	2.42436	2.42814	2.43172	2.43506	2.43813	2.4409	2.44336	2.44548	2.44725	2.44867	2.44973	2.45043	2.45078	2.45079	2.45048	2.44986	2.44896	2.4478	2.44641	2.44483	2.44308	2.4412	2.43923	2.4372	2.43515
SEM pyrDown FR, high speed trials (Hz)	0.0744982	0.0745861	0.0746812	0.0747822	0.0748879	0.0749969	0.0751079	0.0752199	0.0753317	0.0754424	0.0755514	0.0756579	0.0757617	0.0758626	0.0759606	0.076056	0.0761492	0.076241	0.0763321	0.0764235	0.076516	0.0766106	0.0767081	0.0768093	0.0769146	0.0770242	0.0771381	0.0772559	0.077377	0.0775004	0.0776252	0.0777501	0.0778736	0.0779943	0.078111	0.0782221	0.0783264	0.0784229	0.0785104	0.0785882	0.0786557	0.0787123	0.0787578	0.0787918	0.0788144	0.0788256	0.0788257	0.0788149	0.0787937
Mean pyrDown FR, low speed trials (Hz)	2.41186	2.40996	2.40773	2.40521	2.40247	2.39955	2.39652	2.39343	2.39033	2.38729	2.38436	2.38159	2.37902	2.37671	2.3747	2.37302	2.37169	2.37076	2.37023	2.37012	2.37043	2.37116	2.37232	2.37387	2.37582	2.37812	2.38076	2.3837	2.38691	2.39033	2.39393	2.39767	2.40149	2.40535	2.40921	2.41301	2.4167	2.42026	2.42363	2.42678	2.42968	2.4323	2.43461	2.4366	2.43825	2.43955	2.4405	2.44108	2.44132
SEM pyrDown FR, low speed trials (Hz)	0.0760973	0.0761699	0.0762354	0.076294	0.0763454	0.0763898	0.0764272	0.0764576	0.0764812	0.0764984	0.0765094	0.0765148	0.0765155	0.0765122	0.076506	0.0764982	0.07649	0.0764828	0.0764782	0.0764777	0.0764828	0.0764948	0.0765152	0.0765451	0.0765857	0.0766376	0.0767015	0.0767778	0.0768666	0.0769676	0.0770802	0.0772038	0.0773371	0.0774789	0.0776275	0.0777812	0.077938	0.0780959	0.0782529	0.0784069	0.078556	0.0786984	0.0788323	0.0789562	0.0790688	0.079169	0.079256	0.0793291	0.0793877
[truncated: 1,952 more columns]

## Sheet: Fig.4g
Time (s)	0.01	0.03	0.05	0.07	0.09	0.11	0.13	0.15	0.17	0.19	0.21	0.23	0.25	0.27	0.29	0.31	0.33	0.35	0.37	0.39	0.41	0.43	0.45	0.47	0.49	0.51	0.53	0.55	0.57	0.59	0.61	0.63	0.65	0.67	0.69	0.71	0.73	0.75	0.77	0.79	0.81	0.83	0.85	0.87	0.89	0.91	0.93	0.95	0.97
Mean lick rate, early lick trials (Hz)	0.90625	1.06134	1.06083	0.612821	0.25625	0.516667	0.627404	0.46875	0.416667	0.46875	0.104167	0.15625	0.15625	0.416667	0.0961538	0.625	0.260417	0.672917	0.204167	0.38125	0.3125	0.344996	0	0.264946	0.613426	0.537304	0.4125	0.15625	0.204167	0.125	0	0.427083	0.164021	0.0961538	0.309016	0.292308	0.35625	0.125	0.125	0	0.229167	0.166667	0	0.344996	0.267582	0.571154	0.506339	0.385417	0.229167
SEM lick rate, early lick trials (Hz)	0.640394	0.666473	0.389529	0.33869	0.181023	0.332708	0.2994	0.46875	0.324161	0.46875	0.104167	0.15625	0.15625	0.324161	0.0961538	0.625	0.183171	0.478964	0.14055	0.212185	0.3125	0.195426	0	0.185583	0.371084	0.32729	0.323058	0.15625	0.14055	0.125	0	0.238245	0.113926	0.0961538	0.169011	0.212033	0.247234	0.125	0.125	0	0.158446	0.166667	0	0.195426	0.147853	0.292106	0.243538	0.213892	0.158446
Mean lick rate, late lick trials (Hz)	0.599808	0.912745	0.622669	0.471972	0.348578	0.540986	0.799693	0.717915	0.690168	0.431726	0.648121	0.188842	0.402427	0.289332	0.275049	0.804371	0.558179	0.30764	0.0862069	0.0862069	0.336746	0.078125	0.315971	0.463875	0.402178	0.0862069	0.172414	0.172414	0.15625	0.0245098	0.0862069	0.232684	0.196924	0.0862069	0	0.102635	0	0	0.0862069	0.0245098	0	0.119048	0	0	0	0	0.0245098	0.113636	0
SEM lick rate, late lick trials (Hz)	0.318502	0.543853	0.439485	0.349849	0.203564	0.225351	0.555173	0.518786	0.403793	0.345535	0.445529	0.114031	0.200834	0.162139	0.185382	0.45657	0.433734	0.260678	0.0862069	0.0862069	0.266198	0.078125	0.203929	0.358828	0.278285	0.0862069	0.172414	0.172414	0.15625	0.0245098	0.0862069	0.160192	0.172865	0.0862069	0	0.0806392	0	0	0.0862069	0.0245098	0	0.119048	0	0	0	0	0.0245098	0.113636	0
[truncated: 151 more columns]

## Sheet: Fig.4h
Time (s)	0.01	0.03	0.05	0.07	0.09	0.11	0.13	0.15	0.17	0.19	0.21	0.23	0.25	0.27	0.29	0.31	0.33	0.35	0.37	0.39	0.41	0.43	0.45	0.47	0.49	0.51	0.53	0.55	0.57	0.59	0.61	0.63	0.65	0.67	0.69	0.71	0.73	0.75	0.77	0.79	0.81	0.83	0.85	0.87	0.89	0.91	0.93	0.95	0.97
Mean speed, early lick trials (cm/s)	0.456129	2.86059	9.56808	11.6498	13.7664	15.7406	17.6559	19.4626	21.4034	23.023	24.4313	25.8886	26.977	28.2133	29.1527	30.1387	31.1207	32.208	33.0704	33.744	34.5596	35.4777	36.7265	37.9838	39.1417	39.9066	40.4881	41.0662	41.6996	42.2511	42.8387	43.6599	44.7682	45.6543	46.206	46.509	47.0052	47.6456	48.128	48.737	49.2062	49.5053	49.6008	49.7079	49.7839	50.2403	50.6591	51.1064	51.5074
SEM speed, early lick trials (cm/s)	0.0549008	0.0803296	1.52701	1.71957	1.90632	2.0126	2.02285	1.96535	1.86246	1.74528	1.62216	1.52303	1.43039	1.40321	1.4133	1.42173	1.40626	1.44676	1.47054	1.49373	1.4978	1.48632	1.47367	1.49413	1.50749	1.59221	1.70005	1.75154	1.80865	1.89338	2.02836	2.0829	2.11301	2.11876	2.08427	2.057	2.09671	2.10388	2.07302	2.1125	2.15204	2.16744	2.18036	2.21067	2.25072	2.28334	2.25454	2.24168	2.23029
Mean speed, late lick trials (cm/s)	0.492323	2.76974	8.90093	10.8511	12.8224	14.5402	16.2282	17.8297	19.2804	20.484	21.5207	22.5026	23.5201	24.724	25.7535	26.5735	27.1862	28.0235	28.6749	29.2171	29.9549	30.7237	31.3733	32.1754	32.6967	33.2267	33.8013	34.3683	34.74	35.0929	35.4843	35.7696	36.0475	36.4313	36.8779	37.4844	38.0791	38.6143	38.7911	39.0913	39.2955	39.2936	39.3988	39.654	40.1885	40.3918	40.9038	41.2454	41.4155
SEM speed, late lick trials (cm/s)	0.0463738	0.0772347	1.43306	1.67859	1.87909	2.00529	2.04651	2.024	1.97815	1.86062	1.71957	1.57106	1.46355	1.49393	1.54346	1.56956	1.53403	1.53989	1.50457	1.46202	1.4313	1.42016	1.41467	1.4648	1.46916	1.49916	1.54782	1.55993	1.52596	1.47275	1.53388	1.61034	1.6318	1.67452	1.69806	1.65504	1.63553	1.68065	1.69581	1.72797	1.7943	1.87688	1.85772	1.89693	1.9178	1.8894	1.89164	1.93672	1.94357
[truncated: 151 more columns]

## Sheet: Fig.4i
Time (s)	-1	-0.9975	-0.995	-0.9925	-0.99	-0.9875	-0.985	-0.9825	-0.98	-0.9775	-0.975	-0.9725	-0.97	-0.9675	-0.965	-0.9625	-0.96	-0.9575	-0.955	-0.9525	-0.95	-0.9475	-0.945	-0.9425	-0.94	-0.9375	-0.935	-0.9325	-0.93	-0.9275	-0.925	-0.9225	-0.92	-0.9175	-0.915	-0.9125	-0.91	-0.9075	-0.905	-0.9025	-0.9	-0.8975	-0.895	-0.8925	-0.89	-0.8875	-0.885	-0.8825	-0.88
Mean pyrUp FR, early lick trials (Hz)	0.991578	0.993038	0.994247	0.99521	0.995936	0.996444	0.996756	0.996901	0.996913	0.99683	0.996694	0.996548	0.996437	0.996404	0.996492	0.996738	0.997177	0.997837	0.99874	0.999899	1.00132	1.003	1.00493	1.0071	1.00946	1.012	1.01466	1.01741	1.0202	1.02298	1.02569	1.02828	1.03072	1.03294	1.03492	1.03661	1.03799	1.03904	1.03974	1.04007	1.04005	1.03967	1.03894	1.03789	1.03652	1.03487	1.03295	1.03079	1.02842
SEM pyrUp FR, early lick trials (Hz)	0.0716139	0.0717492	0.0718305	0.0718594	0.0718391	0.0717737	0.0716685	0.0715294	0.0713629	0.0711756	0.0709741	0.0707648	0.0705535	0.0703453	0.0701448	0.0699555	0.0697803	0.0696213	0.0694801	0.0693575	0.0692541	0.0691699	0.0691046	0.0690579	0.0690288	0.0690162	0.0690186	0.0690341	0.0690606	0.0690952	0.0691351	0.0691766	0.0692162	0.0692498	0.0692734	0.0692829	0.0692744	0.0692442	0.0691888	0.0691054	0.0689916	0.0688456	0.0686663	0.0684533	0.0682069	0.0679284	0.0676195	0.067283	0.0669223
Mean pyrUp FR, late lick trials (Hz)	0.934862	0.933681	0.932508	0.931348	0.930209	0.929098	0.928021	0.926986	0.926003	0.92508	0.924226	0.923454	0.922772	0.922192	0.921723	0.921375	0.921156	0.921072	0.921126	0.921318	0.921646	0.922104	0.922679	0.92336	0.924127	0.924959	0.925834	0.926725	0.927605	0.928448	0.929227	0.929918	0.930497	0.930945	0.931248	0.931393	0.931372	0.931184	0.93083	0.930314	0.929644	0.928832	0.927891	0.926835	0.925677	0.924434	0.923119	0.921745	0.920324
SEM pyrUp FR, late lick trials (Hz)	0.0611384	0.0610264	0.0609178	0.0608149	0.0607196	0.0606335	0.0605576	0.0604925	0.0604385	0.0603951	0.0603619	0.0603377	0.0603217	0.0603127	0.0603098	0.0603122	0.0603196	0.0603321	0.0603501	0.0603743	0.0604056	0.0604451	0.0604934	0.0605509	0.0606172	0.0606912	0.0607711	0.060854	0.0609364	0.0610142	0.0610832	0.061139	0.0611778	0.0611963	0.0611924	0.0611649	0.061114	0.0610414	0.0609499	0.0608432	0.0607262	0.0606041	0.0604824	0.0603662	0.0602606	0.0601695	0.0600962	0.0600427	0.0600101
[truncated: 1,952 more columns]

## Sheet: Fig.4j
Time (s)	-1	-0.9975	-0.995	-0.9925	-0.99	-0.9875	-0.985	-0.9825	-0.98	-0.9775	-0.975	-0.9725	-0.97	-0.9675	-0.965	-0.9625	-0.96	-0.9575	-0.955	-0.9525	-0.95	-0.9475	-0.945	-0.9425	-0.94	-0.9375	-0.935	-0.9325	-0.93	-0.9275	-0.925	-0.9225	-0.92	-0.9175	-0.915	-0.9125	-0.91	-0.9075	-0.905	-0.9025	-0.9	-0.8975	-0.895	-0.8925	-0.89	-0.8875	-0.885	-0.8825	-0.88
Mean pyrDown FR, early lick trials (Hz)	2.02409	2.01619	2.00942	2.00383	1.99948	1.99639	1.99458	1.99401	1.99465	1.99644	1.9993	2.00313	2.00785	2.01332	2.01944	2.02609	2.03313	2.04046	2.04794	2.05548	2.06297	2.0703	2.07739	2.08418	2.09059	2.09657	2.10209	2.10711	2.11163	2.11564	2.11915	2.12217	2.12472	2.12685	2.12858	2.12996	2.13103	2.13184	2.13243	2.13285	2.13315	2.13336	2.13354	2.13372	2.13394	2.13423	2.13464	2.13519	2.13591
SEM pyrDown FR, early lick trials (Hz)	0.128777	0.127936	0.127226	0.126658	0.126241	0.12598	0.125877	0.12593	0.126135	0.126484	0.126967	0.127573	0.128289	0.129101	0.129993	0.130952	0.13196	0.133003	0.134067	0.135137	0.136198	0.137238	0.138244	0.139204	0.140107	0.140943	0.141703	0.142379	0.142964	0.143452	0.143838	0.14412	0.144296	0.144367	0.144336	0.144206	0.143985	0.143682	0.143306	0.142869	0.142387	0.141873	0.141342	0.140809	0.140288	0.139794	0.139336	0.138926	0.13857
Mean pyrDown FR, late lick trials (Hz)	2.11252	2.11141	2.10946	2.10672	2.10324	2.09909	2.09436	2.08915	2.08355	2.07767	2.07161	2.0655	2.05944	2.05354	2.0479	2.04262	2.03779	2.03348	2.02976	2.02669	2.02431	2.02265	2.02172	2.02152	2.02204	2.02326	2.02514	2.02764	2.03069	2.03422	2.03817	2.04245	2.04697	2.05165	2.0564	2.06113	2.06575	2.07019	2.07437	2.07823	2.08172	2.08478	2.0874	2.08954	2.09119	2.09236	2.09305	2.09329	2.0931
SEM pyrDown FR, late lick trials (Hz)	0.131504	0.131254	0.130967	0.130653	0.130323	0.129985	0.129649	0.129324	0.129017	0.128737	0.128489	0.12828	0.128114	0.127996	0.127929	0.127914	0.127954	0.128049	0.128196	0.128396	0.128645	0.12894	0.129278	0.129655	0.130066	0.130508	0.130977	0.131468	0.131978	0.132503	0.133039	0.133582	0.134127	0.134671	0.135208	0.135735	0.136245	0.136734	0.137197	0.137629	0.138024	0.13838	0.138691	0.138955	0.139168	0.139328	0.139434	0.139484	0.139479
[truncated: 1,952 more columns]

[truncated: 4 more sheets: Fig.4k, Fig.4l, Fig.4m, Fig.4n]
