# Supplementary material for: Time or distance encoding by hippocampal neurons via heterogeneous ramping rates
Source: Nat Commun. 2025 Dec 17;16:11083. doi: 10.1038/s41467-025-67038-3 (PMC12712063; doi:10.1038/s41467-025-67038-3)
Supplement: Supplementary file 4 — Source Data [file 41467_2025_67038_MOESM4_ESM.zip › SourceData/Fig5.xlsx]

## Sheet: Fig.5c
Time (s)	-1	-0.9975	-0.995	-0.9925	-0.99	-0.9875	-0.985	-0.9825	-0.98	-0.9775	-0.975	-0.9725	-0.97	-0.9675	-0.965	-0.9625	-0.96	-0.9575	-0.955	-0.9525	-0.95	-0.9475	-0.945	-0.9425	-0.94	-0.9375	-0.935	-0.9325	-0.93	-0.9275	-0.925	-0.9225	-0.92	-0.9175	-0.915	-0.9125	-0.91	-0.9075	-0.905	-0.9025	-0.9	-0.8975	-0.895	-0.8925	-0.89	-0.8875	-0.885	-0.8825	-0.88
Mean SST-Up FR, tagged, good trials (Hz)	11.2576	11.2856	11.3138	11.3421	11.3707	11.3997	11.4292	11.4595	11.4906	11.5227	11.5559	11.5902	11.6257	11.6624	11.7002	11.7388	11.7783	11.8181	11.8582	11.8981	11.9374	11.9758	12.0128	12.0481	12.0813	12.1119	12.1397	12.1644	12.1856	12.2031	12.2168	12.2264	12.2319	12.2332	12.2301	12.2226	12.2107	12.1945	12.1738	12.1489	12.1197	12.0865	12.0493	12.0084	11.964	11.9167	11.8667	11.8146	11.7611
SEM SST-Up FR, tagged, good trials (Hz)	2.59428	2.60914	2.62458	2.64051	2.65687	2.67359	2.69062	2.70791	2.72543	2.74313	2.76097	2.7789	2.79686	2.81478	2.83255	2.85008	2.86721	2.8838	2.89967	2.91461	2.92841	2.94087	2.95175	2.96085	2.96798	2.97296	2.97566	2.976	2.97394	2.96949	2.96274	2.95383	2.94295	2.93036	2.91637	2.90133	2.88561	2.8696	2.85368	2.83821	2.82353	2.8099	2.79757	2.78667	2.77728	2.76941	2.76301	2.75795	2.75407
[truncated: 1,952 more columns]

## Sheet: Fig.5e
Time (s)	-1	-0.9975	-0.995	-0.9925	-0.99	-0.9875	-0.985	-0.9825	-0.98	-0.9775	-0.975	-0.9725	-0.97	-0.9675	-0.965	-0.9625	-0.96	-0.9575	-0.955	-0.9525	-0.95	-0.9475	-0.945	-0.9425	-0.94	-0.9375	-0.935	-0.9325	-0.93	-0.9275	-0.925	-0.9225	-0.92	-0.9175	-0.915	-0.9125	-0.91	-0.9075	-0.905	-0.9025	-0.9	-0.8975	-0.895	-0.8925	-0.89	-0.8875	-0.885	-0.8825	-0.88
Mean SST-Up FR, good trials (Hz)	10.2728	10.2576	10.2456	10.2366	10.2308	10.228	10.2281	10.2309	10.2361	10.2435	10.2527	10.2633	10.2749	10.2871	10.2996	10.3118	10.3234	10.3341	10.3435	10.3514	10.3576	10.362	10.3643	10.3648	10.3634	10.3602	10.3554	10.3492	10.3419	10.3337	10.325	10.316	10.3069	10.2982	10.29	10.2825	10.2759	10.2703	10.2658	10.2625	10.2603	10.2591	10.2591	10.2599	10.2614	10.2636	10.2663	10.2692	10.2724
SEM SST-Up FR, good trials (Hz)	0.938888	0.936999	0.93537	0.934024	0.932982	0.932258	0.931863	0.931805	0.932084	0.932696	0.933634	0.934884	0.936427	0.938241	0.940296	0.942562	0.945002	0.947575	0.95024	0.952952	0.955664	0.958331	0.960906	0.963345	0.965605	0.96765	0.969445	0.970962	0.972178	0.973079	0.973654	0.973904	0.973832	0.973452	0.97278	0.97184	0.970659	0.969266	0.967694	0.965975	0.96414	0.96222	0.960241	0.958227	0.956198	0.954169	0.952151	0.95015	0.948171
Mean SST-Up FR, bad trials (Hz)	15.5761	15.5173	15.4522	15.381	15.3042	15.2223	15.1363	15.0468	14.955	14.8619	14.7686	14.6764	14.5865	14.5	14.418	14.3418	14.2721	14.2098	14.1555	14.1097	14.0726	14.0444	14.0248	14.0136	14.0103	14.0142	14.0245	14.0402	14.0604	14.0839	14.1096	14.1365	14.1635	14.1895	14.2137	14.2353	14.2537	14.2683	14.2788	14.285	14.2869	14.2846	14.2785	14.2688	14.2561	14.2411	14.2243	14.2066	14.1887
SEM SST-Up FR, bad trials (Hz)	3.36697	3.35816	3.34655	3.3324	3.31609	3.298	3.27859	3.25832	3.23768	3.21716	3.19724	3.17838	3.161	3.14551	3.13223	3.12147	3.11349	3.10846	3.10654	3.10782	3.11234	3.12009	3.13101	3.14498	3.16182	3.18132	3.20319	3.2271	3.25269	3.27954	3.30722	3.33527	3.36323	3.39063	3.41704	3.44204	3.46525	3.48632	3.50497	3.52098	3.53416	3.54441	3.55166	3.55592	3.55724	3.55573	3.55153	3.54484	3.53587
[truncated: 1,952 more columns]

## Sheet: Fig.5i
Time (s)	-1	-0.9975	-0.995	-0.9925	-0.99	-0.9875	-0.985	-0.9825	-0.98	-0.9775	-0.975	-0.9725	-0.97	-0.9675	-0.965	-0.9625	-0.96	-0.9575	-0.955	-0.9525	-0.95	-0.9475	-0.945	-0.9425	-0.94	-0.9375	-0.935	-0.9325	-0.93	-0.9275	-0.925	-0.9225	-0.92	-0.9175	-0.915	-0.9125	-0.91	-0.9075	-0.905	-0.9025	-0.9	-0.8975	-0.895	-0.8925	-0.89	-0.8875	-0.885	-0.8825	-0.88
Mean pyrUp FR, run onset stim, ctrl trials (Hz)	1.10307	1.10346	1.1039	1.10436	1.10483	1.10531	1.10579	1.10624	1.10666	1.10704	1.10736	1.10763	1.10783	1.10796	1.10801	1.10798	1.10787	1.10768	1.10742	1.10708	1.10668	1.10622	1.10572	1.10517	1.10459	1.10399	1.10338	1.10275	1.10213	1.1015	1.10088	1.10026	1.09963	1.09899	1.09834	1.09766	1.09694	1.09618	1.09534	1.09444	1.09345	1.09236	1.09117	1.08987	1.08846	1.08694	1.08531	1.08359	1.08178
SEM pyrUp FR, run onset stim, ctrl trials (Hz)	0.0477178	0.0477755	0.0478326	0.0478887	0.0479429	0.0479943	0.0480422	0.0480857	0.0481238	0.0481557	0.0481804	0.0481974	0.0482058	0.0482052	0.0481952	0.0481757	0.0481467	0.0481083	0.0480612	0.0480058	0.0479431	0.047874	0.0477996	0.0477211	0.0476398	0.047557	0.0474738	0.0473914	0.0473107	0.0472325	0.0471575	0.0470859	0.0470178	0.046953	0.0468911	0.0468313	0.0467728	0.0467144	0.0466549	0.0465933	0.0465281	0.0464583	0.0463829	0.0463011	0.0462126	0.046117	0.0460146	0.0459058	0.0457916
Mean pyrUp FR, run onset stim, stim trials (Hz)	1.2524	1.25441	1.25635	1.25819	1.2599	1.26144	1.26279	1.26393	1.26484	1.26551	1.26594	1.2661	1.26602	1.26568	1.26509	1.26428	1.26323	1.26198	1.26054	1.25892	1.25715	1.25525	1.25324	1.25114	1.24898	1.24679	1.24458	1.24239	1.24023	1.23814	1.23612	1.23421	1.23242	1.23077	1.22927	1.22795	1.2268	1.22584	1.22508	1.2245	1.22413	1.22394	1.22395	1.22413	1.22448	1.22499	1.22564	1.22642	1.22731
SEM pyrUp FR, run onset stim, stim trials (Hz)	0.0518898	0.0519211	0.0519449	0.051961	0.051969	0.0519689	0.0519609	0.0519449	0.0519211	0.0518894	0.05185	0.0518029	0.0517481	0.0516858	0.0516161	0.0515395	0.0514564	0.0513677	0.0512743	0.0511776	0.0510791	0.0509805	0.0508839	0.0507912	0.0507046	0.0506261	0.0505577	0.050501	0.0504574	0.0504279	0.0504131	0.050413	0.0504272	0.050455	0.0504951	0.0505461	0.0506064	0.0506743	0.050748	0.0508259	0.0509069	0.0509896	0.0510734	0.0511577	0.0512424	0.0513274	0.0514129	0.0514995	0.0515873
[truncated: 1,952 more columns]

## Sheet: Fig.5k
Time (s)	-1	-0.9975	-0.995	-0.9925	-0.99	-0.9875	-0.985	-0.9825	-0.98	-0.9775	-0.975	-0.9725	-0.97	-0.9675	-0.965	-0.9625	-0.96	-0.9575	-0.955	-0.9525	-0.95	-0.9475	-0.945	-0.9425	-0.94	-0.9375	-0.935	-0.9325	-0.93	-0.9275	-0.925	-0.9225	-0.92	-0.9175	-0.915	-0.9125	-0.91	-0.9075	-0.905	-0.9025	-0.9	-0.8975	-0.895	-0.8925	-0.89	-0.8875	-0.885	-0.8825	-0.88
Mean pyrDown FR, run onset stim, ctrl trials (Hz)	2.52671	2.52595	2.52512	2.52423	2.5233	2.52237	2.52147	2.52062	2.51988	2.51929	2.51887	2.51868	2.51875	2.51912	2.51982	2.52088	2.52231	2.52414	2.52635	2.52895	2.53193	2.53526	2.5389	2.54283	2.54698	2.55132	2.55578	2.5603	2.56482	2.56928	2.57362	2.57778	2.58172	2.58539	2.58875	2.59179	2.59447	2.5968	2.59877	2.60038	2.60167	2.60264	2.60334	2.60379	2.60404	2.60412	2.60407	2.60394	2.60376
SEM pyrDown FR, run onset stim, ctrl trials (Hz)	0.126911	0.126857	0.126801	0.126743	0.126682	0.126619	0.126558	0.126499	0.126445	0.1264	0.126368	0.126352	0.126357	0.126388	0.126448	0.126541	0.126671	0.12684	0.127049	0.127299	0.12759	0.127918	0.128283	0.128678	0.1291	0.129542	0.129998	0.130461	0.130924	0.131381	0.131824	0.132248	0.132649	0.13302	0.13336	0.133666	0.133938	0.134175	0.134378	0.134549	0.134692	0.134809	0.134904	0.134981	0.135045	0.135099	0.135147	0.135193	0.135239
Mean pyrDown FR, run onset stim, stim trials (Hz)	2.45533	2.45564	2.45602	2.45649	2.45705	2.45772	2.4585	2.4594	2.46041	2.46154	2.4628	2.46416	2.46564	2.46723	2.46891	2.47067	2.47251	2.47442	2.47637	2.47837	2.48039	2.48242	2.48445	2.48648	2.48849	2.49047	2.49242	2.49433	2.4962	2.49803	2.49981	2.50156	2.50327	2.50495	2.5066	2.50822	2.50982	2.51141	2.51299	2.51456	2.51612	2.51767	2.51922	2.52075	2.52227	2.52376	2.52523	2.52667	2.52806
SEM pyrDown FR, run onset stim, stim trials (Hz)	0.133848	0.133615	0.133392	0.13318	0.132982	0.132798	0.13263	0.132478	0.132342	0.132221	0.132114	0.132021	0.13194	0.131873	0.131817	0.131775	0.131745	0.13173	0.131729	0.131746	0.131782	0.131838	0.131915	0.132015	0.132138	0.132284	0.132452	0.132642	0.13285	0.133075	0.133314	0.133563	0.133818	0.134075	0.134333	0.134586	0.134833	0.135071	0.135297	0.135512	0.135715	0.135905	0.136083	0.13625	0.136407	0.136556	0.136699	0.136836	0.13697
[truncated: 1,952 more columns]

## Sheet: Fig.5m
Distance (cm)	30.5	31.5	32.5	33.5	34.5	35.5	36.5	37.5	38.5	39.5	40.5	41.5	42.5	43.5	44.5	45.5	46.5	47.5	48.5	49.5	50.5	51.5	52.5	53.5	54.5	55.5	56.5	57.5	58.5	59.5	60.5	61.5	62.5	63.5	64.5	65.5	66.5	67.5	68.5	69.5	70.5	71.5	72.5	73.5	74.5	75.5	76.5	77.5	78.5
Mean num. licks/cm, run onset stim, ctrl trials	0.00136426	0.00136426	0.00136426	0.00272851	0	0.00409277	0.00272851	0.00545703	0.00682128	0.00818554	0.00545703	0.00272851	0.00272851	0.00409277	0.00136426	0.00409277	0.00545703	0	0.00136426	0.00545703	0.00409277	0.00409277	0.00136426	0.00136426	0.00409277	0.00818554	0.0218281	0.00682128	0.00272851	0.00409277	0.00409277	0.00818554	0.0122783	0.0095498	0.00136426	0.00409277	0.00818554	0.00136426	0.00682128	0.00272851	0.00136426	0.0150068	0.0190996	0.00682128	0.00272851	0.00136426	0.00818554	0.00818554	0.00272851
SEM num. licks/cm, run onset stim, ctrl trials	0.00136426	0.00136426	0.00136426	0.00192803	0	0.00235973	0.00192803	0.00272292	0.00304222	0.00695454	0.00545703	0.00192803	0.00192803	0.00235973	0.00136426	0.00235973	0.00431239	0	0.00136426	0.00431239	0.0030489	0.00235973	0.00136426	0.00136426	0.00235973	0.00384946	0.0167006	0.00304222	0.00192803	0.0030489	0.00235973	0.00384946	0.00851351	0.00708494	0.00136426	0.00409277	0.0050991	0.00136426	0.00360314	0.00192803	0.00136426	0.00652367	0.00962749	0.00491579	0.00192803	0.00136426	0.00609781	0.0050991	0.00192803
Mean num. licks/cm, run onset stim, stim trials	0.0231293	0.00952381	0.0258503	0.0394558	0.0408163	0.0408163	0.0163265	0.0340136	0.133333	0.0108844	0.0285714	0.0435374	0.0190476	0.0394558	0.0163265	0.0272109	0.0421769	0.0217687	0.0122449	0.0217687	0.0176871	0.0122449	0.0394558	0.00544218	0.0190476	0.029932	0.0217687	0.0136054	0.0176871	0.0435374	0.0176871	0.0272109	0.0312925	0.00816327	0.00544218	0.0204082	0.0285714	0.0312925	0.0122449	0.0231293	0.00952381	0.0176871	0.0231293	0.0190476	0.0408163	0.0312925	0.044898	0.0353741	0.029932
SEM num. licks/cm, run onset stim, stim trials	0.0126702	0.00592409	0.0120633	0.0196286	0.0213006	0.017999	0.0116963	0.0169036	0.101728	0.00838305	0.0189826	0.0226433	0.00742387	0.0174277	0.00858958	0.0198913	0.0167684	0.00835412	0.00591728	0.00939826	0.00779376	0.00705996	0.0206413	0.00271552	0.0097925	0.0186348	0.0133154	0.00980485	0.0107866	0.0159127	0.0128275	0.0153705	0.0146812	0.00383901	0.00332885	0.00910191	0.0109257	0.017766	0.004888	0.0131018	0.00406926	0.00847728	0.0104227	0.00742387	0.0158057	0.0120458	0.0235624	0.0148569	0.0116596
[truncated: 21 more columns]

## Sheet: Fig.5n
Mean num. licks/cm between 30-100 cm, run onset stim, ctrl trials	0.00696864	0	0	0.0012605	0.00313589	0	0.0118467	0	0.00383275	0.00940767	0.00139373	0.00801394	0.00168067	0.0131274	0.0696864	0	0.00696864	0.015331	0.00243902	0.0170732	0.0010453
Mean num. licks/cm between 30-100 cm, run onset stim, stim trials	0.0622332	0.0344444	0.0146032	0.00854342	0.0344444	0.0814286	0.0907937	0.0598007	0.136597	0.0452381	0.0528139	0.0453102	0.169697	0.0123153	0.0520635	0.0538588	0.0180624	0.0291486	0.0633478	0.052381	0.0460317
Mean num. licks/cm between 100-140 cm, run onset stim, ctrl trials	0.0378049	0.0103659	0.0109756	0.00661765	0.0664634	0.0148649	0.0280488	0.0641892	0.0304878	0.0335366	0.0182927	0.0481707	0.0588235	0.108784	0.165854	0.0432927	0.14878	0.0591463	0.0628049	0.0786585	0.0280488
Mean num. licks/cm between 100-140 cm, run onset stim, stim trials	0.232184	0.132222	0.04	0.00710784	0.0769444	0.0516667	0.0627778	0.288663	0.303371	0.127206	0.0472222	0.257071	0.339141	0.114943	0.191389	0.0494253	0.13592	0.108333	0.182323	0.214899	0.175758

## Sheet: Fig.5o
Mean speed, run onset stim, ctrl trials (cm/s)	63.885	51.6308	53.0914	58.7999	62.9236	58.7959	63.4909	50.5116	43.873	55.7224	60.6411	59.1035	60.2944	54.6689	49.6943	61.2117	52.6315	59.9975	70.6281	62.3796	59.2275
Mean speed, run onset stim, stim trials (cm/s)	60.9226	50.8056	46.7693	63.2957	64.5838	56.2323	59.2822	39.8403	34.4352	52.9378	59.2159	55.9363	51.5846	55.5645	51.6064	60.6358	54.6667	51.2499	58.6683	48.3942	45.26

## Sheet: Fig.5p
% rewarded, run onset stim, ctrl trials	100	100	100	100	100	100	100	100	100	100	100	100	100	100	100	100	100	100	100	97.561	100
% rewarded, run onset stim, stim trials	100	100	40	96.0784	100	100	100	100	71.9101	98.0392	100	98.9899	98.9899	100	100	100	98.8506	96.9697	100	97.9798	97.9798
