# Supplementary material for: Time or distance encoding by hippocampal neurons via heterogeneous ramping rates
Source: Nat Commun. 2025 Dec 17;16:11083. doi: 10.1038/s41467-025-67038-3 (PMC12712063; doi:10.1038/s41467-025-67038-3)
Supplement: Supplementary file 4 — Source Data [file 41467_2025_67038_MOESM4_ESM.zip › SourceData/Fig6.xlsx]

## Sheet: Fig.6c
Time (s)	-1	-0.9975	-0.995	-0.9925	-0.99	-0.9875	-0.985	-0.9825	-0.98	-0.9775	-0.975	-0.9725	-0.97	-0.9675	-0.965	-0.9625	-0.96	-0.9575	-0.955	-0.9525	-0.95	-0.9475	-0.945	-0.9425	-0.94	-0.9375	-0.935	-0.9325	-0.93	-0.9275	-0.925	-0.9225	-0.92	-0.9175	-0.915	-0.9125	-0.91	-0.9075	-0.905	-0.9025	-0.9	-0.8975	-0.895	-0.8925	-0.89	-0.8875	-0.885	-0.8825	-0.88
Mean pyrUp FR, 120cm stim, ctrl trials (Hz)	0.922623	0.924084	0.925503	0.926862	0.928147	0.929345	0.930447	0.931449	0.932348	0.933145	0.933845	0.934453	0.934976	0.935423	0.935802	0.936122	0.936389	0.93661	0.936787	0.936922	0.937014	0.937059	0.937051	0.936981	0.936839	0.936615	0.936295	0.935866	0.935317	0.934636	0.933811	0.932836	0.931702	0.930406	0.928946	0.927321	0.925534	0.923591	0.921498	0.919263	0.916898	0.914412	0.911819	0.909132	0.906363	0.903527	0.900637	0.897708	0.894753
SEM pyrUp FR, 120cm stim, ctrl trials (Hz)	0.0500005	0.0500975	0.0501959	0.0502944	0.0503921	0.0504882	0.0505821	0.0506735	0.0507622	0.0508481	0.0509315	0.0510124	0.0510909	0.0511672	0.0512411	0.0513126	0.0513814	0.051447	0.0515088	0.0515662	0.0516184	0.0516644	0.0517034	0.0517344	0.0517565	0.0517687	0.0517703	0.0517603	0.0517379	0.0517024	0.0516532	0.0515896	0.0515113	0.051418	0.0513096	0.0511863	0.0510485	0.050897	0.0507327	0.050557	0.0503714	0.0501775	0.0499774	0.0497729	0.0495661	0.0493589	0.0491533	0.0489511	0.0487538
Mean pyrUp FR, 120cm stim, stim trials (Hz)	1.05726	1.0565	1.05568	1.0548	1.05385	1.05283	1.05176	1.05062	1.04944	1.04822	1.04697	1.04572	1.04447	1.04325	1.04208	1.04098	1.03996	1.03906	1.0383	1.03768	1.03722	1.03694	1.03686	1.03696	1.03727	1.03777	1.03847	1.03935	1.0404	1.04162	1.04297	1.04444	1.046	1.04763	1.04931	1.051	1.05269	1.05433	1.05591	1.05741	1.05879	1.06004	1.06115	1.0621	1.06287	1.06346	1.06387	1.06409	1.06413
SEM pyrUp FR, 120cm stim, stim trials (Hz)	0.0587363	0.0586925	0.0586371	0.0585708	0.0584947	0.05841	0.0583177	0.0582194	0.0581165	0.0580104	0.0579028	0.057795	0.0576886	0.0575847	0.0574844	0.0573888	0.0572986	0.0572144	0.0571367	0.0570661	0.0570028	0.0569475	0.0569004	0.0568623	0.0568338	0.0568156	0.0568086	0.0568137	0.0568317	0.0568633	0.0569092	0.0569697	0.0570449	0.0571345	0.0572377	0.0573534	0.0574801	0.0576159	0.0577586	0.0579056	0.0580544	0.0582024	0.0583469	0.0584854	0.0586157	0.0587359	0.0588442	0.0589394	0.0590205
[truncated: 1,952 more columns]

## Sheet: Fig.6e
Time (s)	-1	-0.9975	-0.995	-0.9925	-0.99	-0.9875	-0.985	-0.9825	-0.98	-0.9775	-0.975	-0.9725	-0.97	-0.9675	-0.965	-0.9625	-0.96	-0.9575	-0.955	-0.9525	-0.95	-0.9475	-0.945	-0.9425	-0.94	-0.9375	-0.935	-0.9325	-0.93	-0.9275	-0.925	-0.9225	-0.92	-0.9175	-0.915	-0.9125	-0.91	-0.9075	-0.905	-0.9025	-0.9	-0.8975	-0.895	-0.8925	-0.89	-0.8875	-0.885	-0.8825	-0.88
Mean pyrDown FR, 120cm stim, ctrl trials (Hz)	2.35134	2.35329	2.35533	2.35742	2.35955	2.36167	2.36377	2.3658	2.36773	2.36954	2.37121	2.3727	2.37402	2.37513	2.37604	2.37675	2.37726	2.37757	2.37771	2.37769	2.37753	2.37725	2.37687	2.37642	2.37592	2.37539	2.37486	2.37434	2.37386	2.37343	2.37306	2.37277	2.37257	2.37248	2.37248	2.37261	2.37284	2.3732	2.37367	2.37426	2.37496	2.37575	2.37664	2.3776	2.37862	2.37967	2.38074	2.3818	2.38282
SEM pyrDown FR, 120cm stim, ctrl trials (Hz)	0.118819	0.119036	0.119245	0.119445	0.119633	0.119806	0.119962	0.120099	0.120214	0.120308	0.120379	0.120428	0.120454	0.12046	0.120447	0.120417	0.120375	0.120323	0.120266	0.120207	0.120152	0.120103	0.120065	0.120041	0.120035	0.120048	0.120083	0.12014	0.120219	0.120321	0.120445	0.120589	0.120751	0.120931	0.121124	0.12133	0.121544	0.121767	0.121994	0.122223	0.122454	0.122683	0.122911	0.123134	0.123352	0.123565	0.12377	0.123969	0.124159
Mean pyrDown FR, 120cm stim, stim trials (Hz)	2.25894	2.26359	2.26796	2.27203	2.27578	2.27922	2.28233	2.28512	2.28757	2.28969	2.29147	2.29293	2.29407	2.29488	2.29538	2.29558	2.29548	2.2951	2.29446	2.29356	2.29243	2.29108	2.28954	2.28783	2.28599	2.28402	2.28198	2.27989	2.27779	2.27571	2.27368	2.27176	2.26997	2.26836	2.26696	2.26581	2.26494	2.26438	2.26416	2.2643	2.26482	2.26572	2.26702	2.26871	2.27077	2.27318	2.27592	2.27895	2.28222
SEM pyrDown FR, 120cm stim, stim trials (Hz)	0.123866	0.124338	0.124784	0.125202	0.125588	0.125941	0.126259	0.126539	0.126781	0.126984	0.127146	0.12727	0.127354	0.127401	0.127412	0.12739	0.127339	0.127262	0.127163	0.127047	0.12692	0.126787	0.126651	0.126519	0.126394	0.12628	0.126179	0.126093	0.126024	0.125972	0.125938	0.125922	0.125924	0.125943	0.125981	0.126036	0.126112	0.126209	0.126329	0.126473	0.126645	0.126845	0.127074	0.127333	0.127622	0.127938	0.128279	0.128641	0.129019
[truncated: 1,952 more columns]

## Sheet: Fig.6g
Distance (cm)	30.5	31.5	32.5	33.5	34.5	35.5	36.5	37.5	38.5	39.5	40.5	41.5	42.5	43.5	44.5	45.5	46.5	47.5	48.5	49.5	50.5	51.5	52.5	53.5	54.5	55.5	56.5	57.5	58.5	59.5	60.5	61.5	62.5	63.5	64.5	65.5	66.5	67.5	68.5	69.5	70.5	71.5	72.5	73.5	74.5	75.5	76.5	77.5	78.5
Mean num. licks/cm, 120cm stim, ctrl trials	0.00414938	0.0497925	0.0165975	0.0456432	0.0539419	0.0622407	0.0456432	0.0124481	0.0290456	0.0165975	0.0207469	0.0290456	0.0124481	0.033195	0.0124481	0.0124481	0.00414938	0.0248963	0.00414938	0.00829876	0	0.0580913	0.0248963	0.00414938	0.00414938	0.0871369	0.0290456	0.0290456	0.0165975	0.00414938	0	0.00414938	0	0.0124481	0.0124481	0.0248963	0.0124481	0.0539419	0.0414938	0.0248963	0.00414938	0.00829876	0.0124481	0.0207469	0.00829876	0.0124481	0.0124481	0	0.0124481
SEM num. licks/cm, 120cm stim, ctrl trials	0.00414938	0.0384256	0.0117117	0.0323412	0.0432711	0.0398966	0.0237036	0.00926281	0.0207054	0.0165975	0.014932	0.0290456	0.00926281	0.0293234	0.0124481	0.00926281	0.00414938	0.0248963	0.00414938	0.00585587	0	0.0446259	0.0248963	0.00414938	0.00414938	0.0612754	0.0189619	0.0180271	0.0101285	0.00414938	0	0.00414938	0	0.0124481	0.0124481	0.0248963	0.00926281	0.0311986	0.0268136	0.0143138	0.00414938	0.00585587	0.0124481	0.0207469	0.00829876	0.00926281	0.0124481	0	0.00926281
Mean num. licks/cm, 120cm stim, stim trials	0	0	0	0	0	0	0	0.00408163	0	0	0	0	0	0.00408163	0.00816327	0	0	0	0	0	0	0.00408163	0.0163265	0.0163265	0	0	0	0.00408163	0.00408163	0.0163265	0	0.00408163	0	0	0	0.0163265	0.0122449	0.0122449	0	0.00816327	0.00816327	0.00408163	0.0285714	0.00816327	0.00408163	0.00408163	0.00408163	0.00816327	0.00816327
SEM num. licks/cm, 120cm stim, stim trials	0	0	0	0	0	0	0	0.00408163	0	0	0	0	0	0.00408163	0.00816327	0	0	0	0	0	0	0.00408163	0.0128914	0.0128914	0	0	0	0.00408163	0.00408163	0.0163265	0	0.00408163	0	0	0	0.0115209	0.00911183	0.0122449	0	0.00816327	0.00816327	0.00408163	0.0186532	0.00816327	0.00408163	0.00408163	0.00408163	0.00816327	0.00816327
[truncated: 21 more columns]

## Sheet: Fig.6h
Mean num. licks/cm between 30-100 cm, 120cm stim, ctrl trials	0.0369338	0.00230415	0.0413127	0	0.0219512	0.00905923	0.0118467
Mean num. licks/cm between 30-100 cm, 120cm stim, stim trials	0.00873016	0.00837438	0.00985222	0.102627	0.0103175	0.000446429	0.00678211
Mean num. licks/cm between 100-140 cm, 120cm stim, ctrl trials	0.0359756	0.0016129	0.102027	0.167683	0.0317073	0.0292683	0.0932927
Mean num. licks/cm between 100-140 cm, 120cm stim, stim trials	0.0605556	0.0364943	0.125575	0.213506	0.0783333	0.0369792	0.144444

## Sheet: Fig.6i
Mean speed, 120cm stim, ctrl trials (cm/s)	53.6256	62.1696	52.4245	44.2705	52.7418	53.3439	62.702
Mean speed, 120cm stim, stim trials (cm/s)	50.4258	59.7587	48.5443	42.8419	49.9448	51.0243	52.7777

## Sheet: Fig.6j
% rewarded, 120cm stim, ctrl trials	100	100	100	100	100	100	100
% rewarded, 120cm stim, stim trials	100	100	100	96.5517	100	100	100

## Sheet: Fig.6m
Time (s)	-1	-0.9975	-0.995	-0.9925	-0.99	-0.9875	-0.985	-0.9825	-0.98	-0.9775	-0.975	-0.9725	-0.97	-0.9675	-0.965	-0.9625	-0.96	-0.9575	-0.955	-0.9525	-0.95	-0.9475	-0.945	-0.9425	-0.94	-0.9375	-0.935	-0.9325	-0.93	-0.9275	-0.925	-0.9225	-0.92	-0.9175	-0.915	-0.9125	-0.91	-0.9075	-0.905	-0.9025	-0.9	-0.8975	-0.895	-0.8925	-0.89	-0.8875	-0.885	-0.8825	-0.88
Mean pyrUp FR, cue rich, ctrl trials (Hz)	1.08956	1.08831	1.08702	1.08569	1.08432	1.08291	1.08146	1.07998	1.07847	1.07692	1.07534	1.07373	1.07208	1.0704	1.06867	1.0669	1.06507	1.06318	1.06123	1.0592	1.05709	1.0549	1.05261	1.05023	1.04775	1.04518	1.04251	1.03976	1.03694	1.03405	1.03111	1.02816	1.0252	1.02228	1.01941	1.01664	1.014	1.01152	1.00924	1.0072	1.00542	1.00394	1.00279	1.00197	1.00151	1.00142	1.00169	1.00232	1.0033
SEM pyrUp FR, cue rich, ctrl trials (Hz)	0.0958723	0.0959415	0.096039	0.0961629	0.0963112	0.0964817	0.0966722	0.0968806	0.097105	0.0973437	0.0975949	0.0978571	0.0981287	0.098408	0.098693	0.0989813	0.0992698	0.099555	0.0998324	0.100097	0.100343	0.100564	0.100754	0.100906	0.101014	0.101071	0.101072	0.101013	0.10089	0.100701	0.100447	0.100127	0.099744	0.0993021	0.0988062	0.0982623	0.0976779	0.0970609	0.0964202	0.095765	0.0951049	0.0944495	0.0938085	0.0931911	0.092606	0.092061	0.091563	0.0911175	0.0907287
Mean pyrUp FR, cue rich, stim trials (Hz)	1.02578	1.02701	1.02823	1.02946	1.03071	1.03198	1.03328	1.0346	1.03596	1.03733	1.03869	1.04004	1.04135	1.04257	1.04369	1.04466	1.04546	1.04605	1.04639	1.04646	1.04623	1.0457	1.04485	1.04369	1.0422	1.04042	1.03835	1.03602	1.03347	1.03073	1.02783	1.02482	1.02174	1.01864	1.01555	1.01251	1.00957	1.00676	1.00411	1.00166	0.999431	0.997446	0.995729	0.994298	0.993168	0.992352	0.99186	0.991698	0.99187
SEM pyrUp FR, cue rich, stim trials (Hz)	0.0910773	0.0912258	0.0914324	0.0916993	0.0920273	0.0924157	0.0928626	0.0933642	0.0939156	0.0945105	0.0951414	0.0958001	0.0964776	0.0971647	0.0978519	0.0985302	0.099191	0.0998264	0.10043	0.100995	0.101517	0.101994	0.102422	0.102802	0.103133	0.103417	0.103657	0.103854	0.104012	0.104135	0.104225	0.104288	0.104324	0.104338	0.104333	0.104309	0.104268	0.104213	0.104144	0.104061	0.103966	0.103857	0.103737	0.103604	0.10346	0.103304	0.103136	0.102959	0.102772
[truncated: 1,952 more columns]

## Sheet: Fig.6o
Time (s)	-1	-0.9975	-0.995	-0.9925	-0.99	-0.9875	-0.985	-0.9825	-0.98	-0.9775	-0.975	-0.9725	-0.97	-0.9675	-0.965	-0.9625	-0.96	-0.9575	-0.955	-0.9525	-0.95	-0.9475	-0.945	-0.9425	-0.94	-0.9375	-0.935	-0.9325	-0.93	-0.9275	-0.925	-0.9225	-0.92	-0.9175	-0.915	-0.9125	-0.91	-0.9075	-0.905	-0.9025	-0.9	-0.8975	-0.895	-0.8925	-0.89	-0.8875	-0.885	-0.8825	-0.88
Mean pyrDown FR, cue rich, ctrl trials (Hz)	2.36574	2.36852	2.37115	2.37357	2.37575	2.37766	2.37925	2.38051	2.38141	2.38192	2.38205	2.38177	2.38108	2.37998	2.37847	2.37657	2.37428	2.37162	2.36862	2.3653	2.3617	2.35786	2.35382	2.34963	2.34534	2.34101	2.33671	2.33248	2.32839	2.3245	2.32086	2.31754	2.31456	2.31197	2.30981	2.3081	2.30684	2.30605	2.30572	2.30582	2.30636	2.30728	2.30856	2.31015	2.31202	2.31412	2.31641	2.31885	2.32139
SEM pyrDown FR, cue rich, ctrl trials (Hz)	0.194002	0.194125	0.194203	0.194227	0.194191	0.19409	0.193918	0.193674	0.193354	0.192959	0.192487	0.191943	0.191328	0.190648	0.18991	0.189121	0.188293	0.187435	0.186562	0.185688	0.184826	0.183995	0.183209	0.182484	0.181836	0.181279	0.180826	0.180488	0.180274	0.180191	0.180245	0.180436	0.180766	0.181231	0.181827	0.182546	0.18338	0.184317	0.185344	0.186447	0.18761	0.188816	0.190048	0.191289	0.192523	0.193734	0.194908	0.196032	0.197096
Mean pyrDown FR, cue rich, stim trials (Hz)	2.22696	2.23099	2.23532	2.23983	2.24441	2.24891	2.25323	2.25724	2.26086	2.26398	2.26655	2.26852	2.26985	2.27054	2.27061	2.27007	2.26898	2.2674	2.2654	2.26306	2.26047	2.25773	2.25491	2.25211	2.2494	2.24685	2.24452	2.24246	2.24069	2.23923	2.2381	2.23728	2.23675	2.23648	2.23643	2.23655	2.23678	2.23706	2.23733	2.23753	2.23759	2.23747	2.23709	2.23643	2.23543	2.23407	2.23232	2.23018	2.22763
SEM pyrDown FR, cue rich, stim trials (Hz)	0.201864	0.202619	0.203382	0.204154	0.204935	0.205723	0.206518	0.207317	0.208116	0.208912	0.209699	0.210473	0.211225	0.211951	0.212642	0.213291	0.213892	0.214437	0.21492	0.215335	0.215677	0.215943	0.216127	0.216229	0.216246	0.21618	0.216031	0.215801	0.215497	0.215122	0.214686	0.214196	0.213663	0.213099	0.212518	0.211932	0.211358	0.21081	0.210303	0.209849	0.209462	0.209153	0.208927	0.208792	0.208748	0.208794	0.208924	0.209131	0.209403
[truncated: 1,952 more columns]
