# Supplementary material for: Time or distance encoding by hippocampal neurons via heterogeneous ramping rates
Source: Nat Commun. 2025 Dec 17;16:11083. doi: 10.1038/s41467-025-67038-3 (PMC12712063; doi:10.1038/s41467-025-67038-3)
Supplement: Supplementary file 4 — Source Data [file 41467_2025_67038_MOESM4_ESM.zip › SourceData/Fig7.xlsx]

## Sheet: Fig.7c
Time (s)	-1	-0.9975	-0.995	-0.9925	-0.99	-0.9875	-0.985	-0.9825	-0.98	-0.9775	-0.975	-0.9725	-0.97	-0.9675	-0.965	-0.9625	-0.96	-0.9575	-0.955	-0.9525	-0.95	-0.9475	-0.945	-0.9425	-0.94	-0.9375	-0.935	-0.9325	-0.93	-0.9275	-0.925	-0.9225	-0.92	-0.9175	-0.915	-0.9125	-0.91	-0.9075	-0.905	-0.9025	-0.9	-0.8975	-0.895	-0.8925	-0.89	-0.8875	-0.885	-0.8825	-0.88
Mean PV-Up FR, tagged, good trials (Hz)	15.7829	15.744	15.7079	15.6748	15.645	15.6187	15.596	15.5768	15.5612	15.5488	15.5394	15.5327	15.5283	15.526	15.5252	15.5256	15.5268	15.5285	15.5302	15.5318	15.5328	15.5331	15.5324	15.5307	15.5278	15.5236	15.5182	15.5115	15.5036	15.4946	15.4847	15.474	15.4627	15.451	15.4391	15.4272	15.4157	15.4046	15.3944	15.3851	15.377	15.3704	15.3653	15.3621	15.3608	15.3615	15.3645	15.3698	15.3775
SEM PV-Up FR, tagged, good trials (Hz)	2.43343	2.41248	2.38969	2.36514	2.33899	2.3114	2.28258	2.25282	2.22242	2.19175	2.16123	2.13131	2.10245	2.07513	2.04983	2.02696	2.0069	1.98994	1.97629	1.96604	1.95918	1.9556	1.9551	1.95743	1.96225	1.96925	1.97809	1.98844	2.00003	2.01262	2.02602	2.0401	2.05476	2.06994	2.08562	2.10178	2.11839	2.13545	2.15291	2.17072	2.1888	2.20707	2.2254	2.24368	2.26177	2.27955	2.29688	2.31366	2.32978
[truncated: 1,952 more columns]

## Sheet: Fig.7e
Time (s)	-1	-0.9975	-0.995	-0.9925	-0.99	-0.9875	-0.985	-0.9825	-0.98	-0.9775	-0.975	-0.9725	-0.97	-0.9675	-0.965	-0.9625	-0.96	-0.9575	-0.955	-0.9525	-0.95	-0.9475	-0.945	-0.9425	-0.94	-0.9375	-0.935	-0.9325	-0.93	-0.9275	-0.925	-0.9225	-0.92	-0.9175	-0.915	-0.9125	-0.91	-0.9075	-0.905	-0.9025	-0.9	-0.8975	-0.895	-0.8925	-0.89	-0.8875	-0.885	-0.8825	-0.88
Mean PV-Up FR, good trials (Hz)	13.0838	13.0681	13.0522	13.0363	13.0207	13.0055	12.991	12.9772	12.9644	12.9528	12.9423	12.9333	12.9256	12.9193	12.9146	12.9112	12.9093	12.9086	12.9091	12.9106	12.9129	12.9159	12.9194	12.923	12.9267	12.9302	12.9332	12.9357	12.9373	12.9381	12.9377	12.9363	12.9336	12.9297	12.9246	12.9182	12.9108	12.9023	12.8929	12.8827	12.8718	12.8604	12.8486	12.8366	12.8245	12.8125	12.8006	12.7891	12.7781
SEM PV-Up FR, good trials (Hz)	1.03176	1.0294	1.02711	1.02491	1.02283	1.02088	1.01908	1.01744	1.01595	1.01463	1.01346	1.01243	1.01155	1.01079	1.01013	1.00957	1.00907	1.00863	1.00821	1.00779	1.00736	1.00688	1.00633	1.0057	1.00496	1.00409	1.00307	1.0019	1.00057	0.999061	0.997382	0.995532	0.993518	0.991351	0.989045	0.98662	0.984096	0.981499	0.978858	0.976202	0.973564	0.970979	0.968481	0.966108	0.963895	0.961879	0.960095	0.958576	0.957353
Mean PV-Up FR, bad trials (Hz)	15.1442	15.1204	15.098	15.0774	15.059	15.0431	15.0302	15.0205	15.0143	15.012	15.0135	15.0189	15.0282	15.0412	15.0576	15.0772	15.0994	15.1238	15.1498	15.1769	15.2045	15.2321	15.259	15.2848	15.3091	15.3315	15.3518	15.3697	15.3852	15.3983	15.409	15.4175	15.424	15.4286	15.4318	15.4337	15.4348	15.4352	15.4352	15.4352	15.4354	15.4359	15.4368	15.4384	15.4407	15.4438	15.4476	15.4522	15.4575
SEM PV-Up FR, bad trials (Hz)	2.21154	2.22001	2.22852	2.23701	2.24544	2.25379	2.26203	2.27014	2.27811	2.28591	2.29354	2.30096	2.30814	2.31504	2.32162	2.32781	2.33355	2.33877	2.3434	2.34737	2.35061	2.35307	2.3547	2.35548	2.35538	2.35441	2.3526	2.34999	2.34664	2.34263	2.33805	2.33298	2.32754	2.32182	2.31593	2.30996	2.30401	2.29815	2.29246	2.287	2.28184	2.27702	2.27259	2.2686	2.26508	2.26207	2.25959	2.25768	2.25633
[truncated: 1,952 more columns]

## Sheet: Fig.7i
Time (s)	-1	-0.9975	-0.995	-0.9925	-0.99	-0.9875	-0.985	-0.9825	-0.98	-0.9775	-0.975	-0.9725	-0.97	-0.9675	-0.965	-0.9625	-0.96	-0.9575	-0.955	-0.9525	-0.95	-0.9475	-0.945	-0.9425	-0.94	-0.9375	-0.935	-0.9325	-0.93	-0.9275	-0.925	-0.9225	-0.92	-0.9175	-0.915	-0.9125	-0.91	-0.9075	-0.905	-0.9025	-0.9	-0.8975	-0.895	-0.8925	-0.89	-0.8875	-0.885	-0.8825	-0.88
Mean pyrUp FR, run onset stim, ctrl trials (Hz)	1.10484	1.105	1.1049	1.10454	1.10391	1.10302	1.10188	1.10053	1.09897	1.09724	1.09537	1.0934	1.09137	1.08931	1.08727	1.08527	1.08337	1.08158	1.07994	1.07848	1.07722	1.07618	1.07539	1.07484	1.07455	1.07452	1.07476	1.07525	1.07598	1.07695	1.07812	1.07949	1.08102	1.08268	1.08445	1.08628	1.08813	1.08998	1.09179	1.09351	1.09513	1.0966	1.09791	1.09903	1.09996	1.10068	1.1012	1.10153	1.10167
SEM pyrUp FR, run onset stim, ctrl trials (Hz)	0.0877393	0.0882831	0.0887884	0.0892488	0.0896581	0.0900108	0.0903019	0.0905267	0.0906811	0.0907614	0.0907644	0.0906879	0.0905303	0.0902911	0.0899713	0.0895733	0.0891011	0.0885605	0.0879592	0.0873065	0.0866132	0.0858915	0.0851546	0.0844161	0.0836898	0.0829891	0.0823267	0.0817138	0.0811601	0.0806731	0.0802584	0.0799192	0.0796562	0.0794681	0.0793514	0.0793009	0.0793098	0.0793703	0.0794738	0.0796112	0.0797738	0.0799528	0.0801405	0.0803298	0.0805148	0.0806907	0.0808541	0.0810027	0.0811354
Mean pyrUp FR, run onset stim, stim trials (Hz)	1.33151	1.33308	1.33478	1.33659	1.3385	1.3405	1.34257	1.34472	1.34691	1.34915	1.3514	1.35365	1.35589	1.35811	1.36028	1.3624	1.36445	1.36642	1.3683	1.3701	1.37179	1.37339	1.3749	1.37632	1.37765	1.3789	1.38008	1.38119	1.38225	1.38326	1.38421	1.38512	1.38598	1.38679	1.38753	1.3882	1.38878	1.38926	1.3896	1.3898	1.38982	1.38965	1.38925	1.38861	1.3877	1.3865	1.38499	1.38318	1.38104
SEM pyrUp FR, run onset stim, stim trials (Hz)	0.0983831	0.0988204	0.0992946	0.0997958	0.100314	0.100839	0.101361	0.101872	0.102364	0.102829	0.103261	0.103656	0.10401	0.104319	0.104582	0.104798	0.104966	0.105087	0.105161	0.105191	0.10518	0.10513	0.105045	0.10493	0.104791	0.104633	0.104462	0.104283	0.104104	0.103928	0.103762	0.103607	0.103467	0.103343	0.103235	0.103141	0.103058	0.102983	0.102912	0.102839	0.102759	0.102668	0.102561	0.102432	0.10228	0.1021	0.10189	0.101651	0.10138
[truncated: 1,952 more columns]

## Sheet: Fig.7k
Time (s)	-1	-0.9975	-0.995	-0.9925	-0.99	-0.9875	-0.985	-0.9825	-0.98	-0.9775	-0.975	-0.9725	-0.97	-0.9675	-0.965	-0.9625	-0.96	-0.9575	-0.955	-0.9525	-0.95	-0.9475	-0.945	-0.9425	-0.94	-0.9375	-0.935	-0.9325	-0.93	-0.9275	-0.925	-0.9225	-0.92	-0.9175	-0.915	-0.9125	-0.91	-0.9075	-0.905	-0.9025	-0.9	-0.8975	-0.895	-0.8925	-0.89	-0.8875	-0.885	-0.8825	-0.88
Mean pyrDown FR, run onset stim, ctrl trials (Hz)	2.15132	2.15493	2.15824	2.16128	2.16407	2.16662	2.16895	2.17107	2.17299	2.17471	2.17625	2.17761	2.1788	2.17981	2.18065	2.18133	2.18185	2.18221	2.18244	2.18254	2.18254	2.18245	2.18231	2.18215	2.182	2.18191	2.18193	2.18211	2.18249	2.18312	2.18406	2.18535	2.18702	2.18912	2.19166	2.19467	2.19814	2.20207	2.20645	2.21123	2.21638	2.22185	2.22758	2.2335	2.23955	2.24566	2.25174	2.25773	2.26356
SEM pyrDown FR, run onset stim, ctrl trials (Hz)	0.202217	0.202788	0.203381	0.203989	0.2046	0.205204	0.205792	0.206355	0.206885	0.207377	0.207829	0.20824	0.208613	0.208953	0.209266	0.209561	0.209845	0.210129	0.210419	0.210723	0.211046	0.211393	0.211764	0.21216	0.21258	0.21302	0.213478	0.21395	0.214431	0.214917	0.215403	0.215886	0.216361	0.216823	0.217268	0.217692	0.21809	0.218457	0.218789	0.219083	0.219336	0.219547	0.219715	0.219843	0.219933	0.219992	0.220027	0.220044	0.220054
Mean pyrDown FR, run onset stim, stim trials (Hz)	2.2476	2.2501	2.25239	2.2545	2.2565	2.25844	2.26037	2.26236	2.26447	2.26674	2.26923	2.27197	2.27501	2.27838	2.28208	2.28614	2.29056	2.29533	2.30042	2.30582	2.31148	2.31735	2.32339	2.32952	2.33568	2.34178	2.34776	2.35353	2.35899	2.36408	2.3687	2.37277	2.37624	2.37903	2.38109	2.38237	2.38285	2.38251	2.38132	2.37932	2.3765	2.3729	2.36857	2.36356	2.35792	2.35174	2.34508	2.33802	2.33065
SEM pyrDown FR, run onset stim, stim trials (Hz)	0.226899	0.226548	0.226168	0.225776	0.225392	0.225036	0.224725	0.224476	0.224304	0.22422	0.224234	0.224352	0.224581	0.22492	0.22537	0.225929	0.226592	0.227355	0.228212	0.229154	0.230174	0.231261	0.232404	0.233592	0.234809	0.236042	0.237274	0.238487	0.239663	0.240783	0.241831	0.242787	0.243638	0.244368	0.244968	0.24543	0.245751	0.24593	0.245972	0.245884	0.24568	0.245374	0.244982	0.244526	0.244024	0.243498	0.242965	0.242445	0.241951
[truncated: 1,952 more columns]

## Sheet: Fig.7m
Distance (cm)	30.5	31.5	32.5	33.5	34.5	35.5	36.5	37.5	38.5	39.5	40.5	41.5	42.5	43.5	44.5	45.5	46.5	47.5	48.5	49.5	50.5	51.5	52.5	53.5	54.5	55.5	56.5	57.5	58.5	59.5	60.5	61.5	62.5	63.5	64.5	65.5	66.5	67.5	68.5	69.5	70.5	71.5	72.5	73.5	74.5	75.5	76.5	77.5	78.5
Mean num. licks/cm, run onset stim, ctrl trials	0.00719424	0.00479616	0	0.0167866	0.0215827	0.00239808	0	0.00239808	0.0215827	0.0239808	0.00479616	0.0143885	0.00959233	0.00239808	0.0119904	0.00959233	0.0119904	0.00479616	0.0167866	0.00959233	0.00239808	0.0167866	0.00959233	0	0.00479616	0.00959233	0.0119904	0	0	0	0.00479616	0.0143885	0.0191847	0.00959233	0.00239808	0.0119904	0.0239808	0.00239808	0.00479616	0.0143885	0.0119904	0.00479616	0.0119904	0.00959233	0.00959233	0.00719424	0.0119904	0.00719424	0.00719424
SEM num. licks/cm, run onset stim, ctrl trials	0.00535711	0.00338732	0	0.0124486	0.0153372	0.00239808	0	0.00239808	0.0160713	0.0143577	0.00479616	0.0082872	0.00959233	0.00239808	0.00717886	0.00959233	0.00794136	0.00479616	0.0104331	0.00959233	0.00239808	0.0145813	0.00757793	0	0.00338732	0.00757793	0.00794136	0	0	0	0.00338732	0.0122222	0.0151559	0.00959233	0.00239808	0.00988195	0.0162416	0.00239808	0.00479616	0.0122222	0.00632509	0.00338732	0.00988195	0.00757793	0.00959233	0.00719424	0.0119904	0.0041436	0.00719424
Mean num. licks/cm, run onset stim, stim trials	0.0119048	0	0	0.00714286	0.0166667	0.0214286	0.00952381	0.0190476	0.0119048	0.0190476	0.00952381	0.0119048	0.0261905	0.0047619	0.0047619	0.0142857	0.00952381	0.0119048	0.0047619	0.00238095	0.0214286	0.00952381	0.0047619	0.0190476	0.0166667	0.0166667	0.00952381	0.0047619	0.0190476	0.0214286	0.0142857	0.0238095	0.0428571	0.0119048	0.0166667	0.0214286	0.00238095	0.0261905	0.0357143	0.0261905	0.00238095	0.0190476	0.0452381	0.0142857	0.0190476	0.0380952	0.0309524	0.0285714	0.05
SEM num. licks/cm, run onset stim, stim trials	0.00628005	0	0	0.00411408	0.0123598	0.0148499	0.00582051	0.00948965	0.00788472	0.0146652	0.00474483	0.00857518	0.0194702	0.00336315	0.00336315	0.0100895	0.00582051	0.00788472	0.0047619	0.00238095	0.0191902	0.00752384	0.00336315	0.0111422	0.0144772	0.0166667	0.00672631	0.00336315	0.0130234	0.0108736	0.00822815	0.0111203	0.0260291	0.00857518	0.00855623	0.0148499	0.00238095	0.0162923	0.0175924	0.0176323	0.00238095	0.0130234	0.0205256	0.00670616	0.0111422	0.0153362	0.0113318	0.0164563	0.01965
[truncated: 21 more columns]

## Sheet: Fig.7n
Mean num. licks/cm between 30-100 cm, run onset stim, ctrl trials	0	0.0452962	0.000348432	0.043554	0.00836237	0.00627178	0.0130252	0.00592334	0.00418118	0.000696864	0.00243902	0.00252101
Mean num. licks/cm between 30-100 cm, run onset stim, stim trials	0.0154351	0.116256	0.0280731	0.0208539	0.046793	0.0122655	0.0287172	0.00909091	0.00863095	0.0157738	0.0125	0.0476676
Mean num. licks/cm between 100-140 cm, run onset stim, ctrl trials	0.0720588	0.203049	0.029878	0.140854	0.140244	0.0609756	0.3875	0.108537	0.105488	0.0902439	0.151829	0.441176
Mean num. licks/cm between 100-140 cm, run onset stim, stim trials	0.0637931	0.258908	0.257267	0.152874	0.303571	0.0505051	0.364286	0.0699495	0.259896	0.117187	0.189583	0.460204

## Sheet: Fig.7o
Mean speed, run onset stim, ctrl trials (cm/s)	55.9905	62.1351	60.2197	54.0984	58.8105	77.7686	44.9236	61.653	63.1619	71.257	60.8952	53.8901
Mean speed, run onset stim, stim trials (cm/s)	52.2273	55.9081	55.1833	55.3745	52.2087	73.1661	44.0222	66.1015	54.4685	61.7892	57.8731	54.0751

## Sheet: Fig.7p
% rewarded, run onset stim, ctrl trials	100	100	100	100	100	100	100	100	100	100	100	100
% rewarded, run onset stim, stim trials	94.2529	100	100	100	100	95.9596	100	100	100	100	100	100
