# Supplementary material for: Time or distance encoding by hippocampal neurons via heterogeneous ramping rates
Source: Nat Commun. 2025 Dec 17;16:11083. doi: 10.1038/s41467-025-67038-3 (PMC12712063; doi:10.1038/s41467-025-67038-3)
Supplement: Supplementary file 4 — Source Data [file 41467_2025_67038_MOESM4_ESM.zip › SourceData/SupFig1.xlsx]

## Sheet: Fig.S1a
Distance (cm)	30.5	31.5	32.5	33.5	34.5	35.5	36.5	37.5	38.5	39.5	40.5	41.5	42.5	43.5	44.5	45.5	46.5	47.5	48.5	49.5	50.5	51.5	52.5	53.5	54.5	55.5	56.5	57.5	58.5	59.5	60.5	61.5	62.5	63.5	64.5	65.5	66.5	67.5	68.5	69.5	70.5	71.5	72.5	73.5	74.5	75.5	76.5	77.5	78.5
Mean num. licks/cm, ctrl trials	0.015	0.025	0.01	0.015	0.015	0.015	0.01	0.025	0.04	0.025	0.035	0.005	0	0.02	0.01	0.04	0.005	0.045	0.02	0.025	0.03	0.01	0.01	0.015	0.015	0.055	0.04	0.035	0.03	0.005	0.035	0.015	0.03	0.025	0.015	0.04	0.05	0.015	0.015	0.045	0.025	0.01	0.02	0.005	0.02	0.045	0.045	0.035	0.015
SEM num. licks/cm, ctrl trials	0.0111578	0.0205911	0.00705328	0.00861663	0.00861663	0.00861663	0.00705328	0.0110674	0.0222367	0.0110674	0.0217079	0.005	0	0.00992434	0.00705328	0.0222367	0.005	0.0258499	0.00992434	0.01653	0.0157078	0.00705328	0.00705328	0.0111578	0.015	0.0237211	0.027308	0.0179019	0.0172333	0.005	0.0217079	0.00861663	0.0186343	0.0110674	0.015	0.0185396	0.0272251	0.00861663	0.00861663	0.0146954	0.013143	0.00705328	0.00992434	0.005	0.0121961	0.0227478	0.0227478	0.0192543	0.00861663
Mean num. licks/cm, musc. trials	0.0583333	0.0666667	0.0541667	0.05	0.0583333	0.0375	0.0666667	0.0291667	0.0458333	0.0791667	0.0666667	0.075	0.0583333	0.0708333	0.0625	0.0916667	0.0583333	0.075	0.0625	0.0416667	0.0916667	0.0958333	0.1125	0.0791667	0.0208333	0.0875	0.108333	0.0875	0.120833	0.0916667	0.0875	0.0708333	0.0875	0.1	0.0875	0.0875	0.0916667	0.0583333	0.0708333	0.0916667	0.258333	0.4	0.108333	0.125	0.145833	0.05	0.1	0.104167	0.1875
SEM num. licks/cm, musc. trials	0.0389863	0.0239615	0.0168552	0.0174169	0.0192173	0.0148578	0.0199954	0.0123832	0.0147597	0.0218942	0.020849	0.0285181	0.0173081	0.0203679	0.0221186	0.0283136	0.0173081	0.022349	0.0204817	0.0142106	0.0250464	0.0384488	0.047232	0.0281632	0.00923865	0.0233084	0.0331892	0.0240447	0.0316602	0.0236133	0.0280598	0.0203679	0.0315683	0.0358207	0.0286744	0.0247591	0.0257331	0.0182876	0.0242732	0.0243404	0.14512	0.321574	0.0398706	0.0339851	0.0404593	0.0152844	0.0269304	0.0271867	0.0880363
[truncated: 131 more columns]

## Sheet: Fig.S1b
Mean num. licks/cm between 30-100 cm, ctrl trials	0.00992481	0.00992481	0.00992481	0.0492997	0.0492997	0.0275654	0.0223214	0.00579915	0.0165986	0.0165986	0.105903	0.0398868	0.00933522	0.0125884
Mean num. licks/cm between 30-100 cm, musc. trials	0.0973422	0.0701299	0.0773292	0.0665025	0.0556231	0.0392857	0.0483311	0	0	0.150585	0.0854637	0.0386139	0.172136	0.220117

## Sheet: Fig.S1c
Distance (cm)	0	0.1	0.2	0.3	0.4	0.5	0.6	0.7	0.8	0.9	1	1.1	1.2	1.3	1.4	1.5	1.6	1.7	1.8	1.9	2	2.1	2.2	2.3	2.4	2.5	2.6	2.7	2.8	2.9	3	3.1	3.2	3.3	3.4	3.5	3.6	3.7	3.8	3.9	4	4.1	4.2	4.3	4.4	4.5	4.6	4.7	4.8
Mean speed, ctrl trials (cm/s)	16.0877	16.7654	17.438	18.0572	18.5241	19.1166	19.4701	20.2227	20.7759	21.3317	21.757	22.0889	22.566	22.9549	23.0847	23.339	23.523	23.8012	24.058	24.4164	24.6112	24.7673	25.0787	25.3785	25.4753	25.7025	25.8753	26.1805	26.4902	26.7009	26.6856	26.9697	27.3475	27.5774	27.9178	28.0604	28.1108	28.3909	28.5991	28.7973	28.9286	29.1272	29.3767	29.5387	29.6342	29.8217	29.9254	30.1072	30.1231
SEM speed, ctrl trials (cm/s)	1.2273	1.19098	1.16063	1.1392	1.11076	1.0875	1.07958	1.06545	1.05491	1.05156	1.03125	1.02266	1.01725	1.01509	1.0215	1.02282	1.01607	1.01317	1.02094	1.02379	1.02244	1.02427	1.03366	1.03496	1.03504	1.03258	1.0438	1.0401	1.03482	1.03344	1.0405	1.01706	1.00997	1.01088	1.01616	1.02026	1.0156	1.01512	1.01202	1.00302	1.00626	1.00334	0.997653	0.99535	0.994228	0.987081	0.984289	0.987423	0.999659
Mean speed, musc. trials (cm/s)	11.3395	12.347	13.3016	13.8348	14.3685	14.9709	15.6931	16.2079	16.4988	16.8783	17.1739	17.5498	17.9324	18.0758	18.3298	18.6151	18.8113	18.9901	19.2463	19.3808	19.5634	19.6773	19.8606	20.0387	20.1048	20.2757	20.512	20.6883	20.8175	20.7005	20.6426	20.6388	20.9712	21.0722	21.2995	21.4889	21.5619	21.7833	21.8456	22.0746	22.1331	22.4088	22.2919	22.2328	22.1765	22.1566	22.2178	22.1377	22.1526
SEM speed, musc. trials (cm/s)	0.755058	0.72316	0.691147	0.670521	0.660575	0.665223	0.681236	0.700404	0.694113	0.688425	0.690736	0.687233	0.715991	0.71764	0.731075	0.732136	0.731903	0.731994	0.730425	0.73348	0.738563	0.725559	0.723501	0.717732	0.703218	0.710306	0.704987	0.708078	0.70967	0.722072	0.739803	0.750127	0.742613	0.749804	0.745641	0.748548	0.741781	0.733216	0.726843	0.732095	0.740163	0.740962	0.7521	0.750218	0.757113	0.768715	0.785716	0.784904	0.786136
[truncated: 1,752 more columns]

## Sheet: Fig.S1d
% rewarded, ctrl trials	98.9474	98.9474	98.9474	100	100	100	96.4286	99.0099	100	100	100	100	100	99.0099
% rewarded, musc. trials	81.3953	72.7273	97.8261	100	95.7447	100	98.1308	0	0	98.3607	80.7018	2.9703	100	81.6327

## Sheet: Fig.S1e
% neurons with field, passive, speed-matched	0	0	0	0	0	0	0
% neurons with field, PI, speed-matched	8.27068	3.125	8.47458	9.1954	1.34228	14.2857	0	11.4035	3.27869	25.7143

## Sheet: Fig.S1f
Mean activity corr. per neuron, passive	0.00976884	0.0257773	-0.00978524	0.00673566	0.00370192	0.0198837	0.00749152	0.0318579	0.0153305	-0.00517169	0.0122268	0.0105761	0.0019902	0.0421187	0.0171994	0.0231823	0.0522415	0.0463809	-0.0057018	0.00584364	0.0265228	0.0409275	0.019879	0.0861688	0.107391	0.0131531	0.0256261	0.00541856	0.0346877	0.028838	0.0217191	0.000906184	0.0011038	0.00784829	0.00942611	0.00751913	0.0240395	0.00896369	0.0501377	-0.000394568	0.00443102	0.0675964	0.0177382	0.00245973	-0.00246172	-5.05733e-05	-0.008566	0.043814	-0.00511063
Mean activity corr. per neuron, PI	0.0326927	0.217611	0.0248986	0.0300684	0.0844187	0.0870632	0.00341915	0.00130605	0.0117945	0.00702724	0.0190428	0.0422764	0.0254642	0.0850258	0.0186053	0.12019	0.0154592	0.0165403	0.0176558	0.0111971	-0.000847203	0.112502	0.00737036	-0.0013991	0.0303663	0.00713349	0.0700349	0.0180228	0.00593308	0.204534	0.0414351	0.0105926	0.085681	0.00746915	0.0146675	0.0096027	0.00884971	0.00984607	0.00227341	0.017146	0.0675704	0.00829459	0.0149372	0.0156826	0.0751564	0.0137959	0.00389242	0.00691922	0.00485356
[truncated: 4,954 more columns]
