# Supplementary material for: Time or distance encoding by hippocampal neurons via heterogeneous ramping rates
Source: Nat Commun. 2025 Dec 17;16:11083. doi: 10.1038/s41467-025-67038-3 (PMC12712063; doi:10.1038/s41467-025-67038-3)
Supplement: Supplementary file 4 — Source Data [file 41467_2025_67038_MOESM4_ESM.zip › SourceData/SupFig10.xlsx]

## Sheet: Fig.S10a
Time (s)	-1	-0.9975	-0.995	-0.9925	-0.99	-0.9875	-0.985	-0.9825	-0.98	-0.9775	-0.975	-0.9725	-0.97	-0.9675	-0.965	-0.9625	-0.96	-0.9575	-0.955	-0.9525	-0.95	-0.9475	-0.945	-0.9425	-0.94	-0.9375	-0.935	-0.9325	-0.93	-0.9275	-0.925	-0.9225	-0.92	-0.9175	-0.915	-0.9125	-0.91	-0.9075	-0.905	-0.9025	-0.9	-0.8975	-0.895	-0.8925	-0.89	-0.8875	-0.885	-0.8825	-0.88
Mean pyrUp FR, trial run onset aligned (Hz)	1.17165	1.17182	1.17189	1.17188	1.17177	1.17156	1.17127	1.17088	1.17041	1.16986	1.16924	1.16855	1.16781	1.16702	1.1662	1.16535	1.16449	1.16363	1.16279	1.16197	1.16119	1.16046	1.15979	1.15918	1.15864	1.15818	1.1578	1.1575	1.15729	1.15716	1.15711	1.15713	1.15722	1.15738	1.1576	1.15786	1.15816	1.15849	1.15885	1.15922	1.15959	1.15996	1.16031	1.16064	1.16093	1.16119	1.16139	1.16154	1.16162
SEM pyrUp FR, trial run onset aligned (Hz)	0.0384385	0.0384479	0.0384485	0.0384406	0.0384245	0.0384011	0.038371	0.0383353	0.0382949	0.0382505	0.0382033	0.0381539	0.0381032	0.0380519	0.0380006	0.0379499	0.0379004	0.0378527	0.0378073	0.0377649	0.0377258	0.0376908	0.0376602	0.0376345	0.0376142	0.0375995	0.0375906	0.0375876	0.0375904	0.037599	0.0376132	0.0376325	0.0376566	0.0376852	0.0377179	0.0377542	0.0377939	0.0378365	0.0378818	0.0379295	0.0379792	0.0380307	0.0380835	0.0381372	0.0381913	0.0382451	0.0382978	0.0383487	0.0383967
Mean pyrUp FR, spontaneous run onset aligned (Hz)	1.62581	1.62494	1.62405	1.62315	1.62228	1.62145	1.62068	1.61999	1.6194	1.61891	1.61854	1.61828	1.61815	1.61814	1.61827	1.61851	1.61889	1.61938	1.62	1.62073	1.62157	1.62253	1.62359	1.62475	1.62601	1.62737	1.62882	1.63036	1.63198	1.63367	1.63543	1.63724	1.6391	1.64099	1.64291	1.64483	1.64674	1.64863	1.65048	1.65228	1.65401	1.65564	1.65718	1.65859	1.65987	1.661	1.66196	1.66276	1.66336
SEM pyrUp FR, spontaneous run onset aligned (Hz)	0.0601643	0.0601192	0.060073	0.0600274	0.0599841	0.0599445	0.0599099	0.0598814	0.0598597	0.0598453	0.0598386	0.0598398	0.0598487	0.0598654	0.0598899	0.059922	0.0599619	0.0600097	0.0600657	0.0601301	0.0602033	0.0602855	0.060377	0.0604778	0.0605877	0.0607062	0.0608326	0.0609657	0.0611042	0.0612464	0.0613904	0.061534	0.0616752	0.0618118	0.0619417	0.062063	0.0621741	0.0622736	0.0623606	0.0624345	0.062495	0.0625422	0.0625766	0.0625989	0.0626101	0.0626113	0.0626035	0.062588	0.0625658
pyrUp Relative FR change before and after run onset - spontaneous runs	0.249413	0.333766	0.149142	0.159692	0.138832	0.233004	0.013474	0.0953938	0.208178	0.279318	0.169056	0.433857	0.235605	0.0414615	0.402528	0.163026	0.268216	0.614946	-0.00885165	-0.00726979	0.160737	0.237931	0.0415005	0.441709	0.296491	0.424165	-0.330814	0.436795	0.202574	0.32807	0.135892	-0.119691	-0.0146377	0.382605	0.392558	-0.135468	0.196503	0.469722	0.0180884	-0.508353	-0.00598306	-0.495877	0.29756	-0.048378	0.142767	0.250403	0.132402	0.340671	0.23127
pyrUp Relative FR change before and after run onset - trial run onsets	0.546383	0.419705	0.455623	0.270238	0.324468	0.311792	0.238298	0.316084	0.403396	0.428729	0.318673	0.50735	0.415357	0.571068	0.807508	0.423962	0.728605	0.606606	0.43667	0.218859	0.371068	0.268533	0.390966	0.505099	0.296255	0.43104	0.254769	0.33239	0.314803	0.413807	0.337986	0.301728	0.272095	0.664716	0.216423	0.497464	0.466676	0.389214	0.267513	0.336367	0.203516	0.58153	0.380244	0.472174	0.31008	0.284825	0.382671	0.545671	0.348457
[truncated: 1,952 more columns]

## Sheet: Fig.S10b
Time (s)	-1	-0.9975	-0.995	-0.9925	-0.99	-0.9875	-0.985	-0.9825	-0.98	-0.9775	-0.975	-0.9725	-0.97	-0.9675	-0.965	-0.9625	-0.96	-0.9575	-0.955	-0.9525	-0.95	-0.9475	-0.945	-0.9425	-0.94	-0.9375	-0.935	-0.9325	-0.93	-0.9275	-0.925	-0.9225	-0.92	-0.9175	-0.915	-0.9125	-0.91	-0.9075	-0.905	-0.9025	-0.9	-0.8975	-0.895	-0.8925	-0.89	-0.8875	-0.885	-0.8825	-0.88
Mean pyrDown FR, FR trial run onset aligned(Hz)	2.14036	2.14116	2.14213	2.14328	2.1446	2.14608	2.14771	2.14946	2.15131	2.15324	2.1552	2.15718	2.15912	2.161	2.16279	2.16444	2.16592	2.16721	2.16828	2.16909	2.16963	2.16989	2.16984	2.16949	2.16884	2.16788	2.16662	2.16509	2.1633	2.16127	2.15903	2.15662	2.15406	2.1514	2.14867	2.14591	2.14316	2.14046	2.13784	2.13533	2.13295	2.13074	2.12871	2.12688	2.12525	2.12383	2.12261	2.1216	2.12078
SEM pyrDown FR, trial run onset aligned(Hz)	0.0928766	0.0931001	0.0933298	0.0935647	0.0938035	0.0940444	0.0942852	0.0945232	0.0947556	0.094979	0.09519	0.095385	0.0955603	0.0957125	0.0958384	0.0959349	0.0959995	0.0960303	0.0960257	0.0959851	0.0959083	0.0957959	0.0956493	0.0954704	0.095262	0.0950272	0.0947698	0.0944942	0.0942047	0.0939063	0.0936037	0.0933017	0.093005	0.092718	0.0924445	0.092188	0.0919515	0.0917371	0.0915464	0.0913804	0.0912392	0.0911225	0.0910295	0.0909587	0.0909084	0.0908768	0.0908617	0.090861	0.0908727
Mean pyrDown FR, spontaneous run onset aligned(Hz)	1.7375	1.74105	1.74452	1.74787	1.75108	1.7541	1.75692	1.75952	1.76185	1.76392	1.76571	1.76721	1.76842	1.76934	1.76998	1.77035	1.77047	1.77036	1.77005	1.76957	1.76894	1.7682	1.7674	1.76655	1.7657	1.76488	1.76412	1.76345	1.76289	1.76247	1.76219	1.76207	1.7621	1.76228	1.7626	1.76305	1.76359	1.76421	1.76487	1.76554	1.76618	1.76676	1.76725	1.76762	1.76783	1.76788	1.76774	1.76743	1.76692
SEM pyrDown FR, spontaneous run onset aligned(Hz)	0.0949856	0.0951688	0.0953605	0.095561	0.0957703	0.0959879	0.0962127	0.0964432	0.0966773	0.0969126	0.0971462	0.0973752	0.0975966	0.0978073	0.0980046	0.098186	0.0983492	0.0984925	0.0986148	0.0987153	0.0987938	0.0988503	0.0988855	0.0989001	0.0988954	0.0988724	0.0988326	0.0987773	0.0987076	0.0986247	0.0985296	0.098423	0.0983052	0.0981767	0.0980373	0.0978871	0.0977256	0.0975527	0.0973681	0.0971716	0.0969635	0.0967443	0.096515	0.0962773	0.0960331	0.0957853	0.0955372	0.0952925	0.0950554
pyrDown Relative FR change before and after run onset - spontaneous runs	-0.478337	-0.0360808	-0.126171	-0.0404196	-0.68091	-0.409807	-0.0203667	-0.555016	-0.206507	-0.271333	0.325137	-0.418658	-0.380211	-0.287293	-0.267635	0.0523083	-0.0597518	-0.220417	-0.112059	-0.0133819	0.0205136	-0.248697	0.324133	-0.325564	0.420185	0.172931	-0.27559	-0.215797	-0.306907	-0.999995	-0.999999	-0.0114061	0.106483	0.081447	-0.165329	0.0182471	0.2153	0.0827268	-0.272858	0.0343154	-0.336429	-0.225711	-0.200769	0.351818	-0.0947445	-0.240745	-0.180205	-0.0708719	0.10024
pyrDown Relative FR change before and after run onset - trial run onsets	-0.798744	-0.374828	-0.584678	-0.428005	-0.758015	-0.357618	-0.470341	-0.598618	-0.24646	-0.267131	-0.224131	-0.332841	-0.527715	-0.209857	-0.271715	-0.203421	-0.317027	-0.655996	-0.291217	-0.288931	-0.428407	-0.450218	-0.299097	-0.403701	-0.234328	-0.252912	-0.562517	-0.371598	-0.21307	-0.211735	-0.207039	-0.237441	-0.458178	-0.411564	-0.223479	-0.352982	-0.469856	-0.212272	-0.57731	-0.222471	-0.214164	-0.221909	-0.300128	-0.217081	-0.319269	-0.279438	-0.322155	-0.200599	-0.54607
[truncated: 1,952 more columns]

## Sheet: Fig.S10e
Time (s)	-1	-0.9975	-0.995	-0.9925	-0.99	-0.9875	-0.985	-0.9825	-0.98	-0.9775	-0.975	-0.9725	-0.97	-0.9675	-0.965	-0.9625	-0.96	-0.9575	-0.955	-0.9525	-0.95	-0.9475	-0.945	-0.9425	-0.94	-0.9375	-0.935	-0.9325	-0.93	-0.9275	-0.925	-0.9225	-0.92	-0.9175	-0.915	-0.9125	-0.91	-0.9075	-0.905	-0.9025	-0.9	-0.8975	-0.895	-0.8925	-0.89	-0.8875	-0.885	-0.8825	-0.88
Mean pyrUp FR, trial run onset aligned, speed matched(Hz)	1.04378	1.04652	1.04911	1.05152	1.05375	1.05577	1.0576	1.05921	1.06061	1.0618	1.06279	1.06359	1.0642	1.06464	1.06492	1.06506	1.06508	1.065	1.06483	1.0646	1.06433	1.06402	1.0637	1.06338	1.06307	1.06277	1.0625	1.06225	1.06202	1.06181	1.06162	1.06143	1.06125	1.06106	1.06086	1.06065	1.06041	1.06014	1.05986	1.05954	1.05921	1.05887	1.05852	1.05818	1.05785	1.05755	1.05728	1.05705	1.05688
SEM pyrUp FR, trial run onset aligned, speed matched(Hz)	0.0518989	0.0521211	0.0523403	0.0525534	0.0527569	0.0529472	0.0531205	0.0532736	0.0534033	0.0535074	0.0535841	0.0536326	0.053653	0.0536463	0.0536141	0.0535593	0.0534851	0.0533955	0.0532951	0.0531887	0.0530814	0.0529782	0.052884	0.0528035	0.0527405	0.0526985	0.0526799	0.0526862	0.0527179	0.0527744	0.0528539	0.0529537	0.0530703	0.0531992	0.0533357	0.0534747	0.0536109	0.0537397	0.0538564	0.0539575	0.0540399	0.054102	0.0541427	0.0541623	0.0541621	0.054144	0.0541109	0.0540664	0.0540142
Mean pyrUp FR, spontaneous run onset aligned(Hz)	1.48262	1.48215	1.48166	1.48115	1.48064	1.48014	1.47966	1.47923	1.47886	1.47855	1.47832	1.47818	1.47812	1.47816	1.47829	1.47851	1.47882	1.4792	1.47965	1.48015	1.4807	1.48126	1.48183	1.4824	1.48293	1.48343	1.48386	1.48424	1.48453	1.48475	1.48488	1.48493	1.4849	1.48481	1.48467	1.4845	1.48431	1.48414	1.48399	1.4839	1.48388	1.48397	1.48419	1.48454	1.48504	1.4857	1.48653	1.48752	1.48866
SEM pyrUp FR, spontaneous run onset aligned(Hz)	0.071292	0.0712725	0.0712374	0.0711898	0.0711328	0.0710696	0.0710029	0.0709356	0.0708698	0.0708073	0.0707493	0.0706967	0.07065	0.0706092	0.0705742	0.0705446	0.07052	0.0704998	0.0704836	0.0704708	0.070461	0.0704536	0.0704484	0.0704448	0.0704423	0.0704404	0.0704385	0.0704361	0.0704325	0.0704273	0.0704199	0.07041	0.0703975	0.0703824	0.0703652	0.0703464	0.0703269	0.070308	0.0702908	0.0702771	0.0702686	0.0702669	0.0702739	0.0702911	0.0703201	0.0703623	0.0704185	0.0704897	0.0705761
Mean pyrDown FR, trial run onset aligned, speed matched(Hz)	1.98279	1.99047	1.99863	2.00721	2.01614	2.02534	2.03473	2.04423	2.05376	2.06322	2.07252	2.08157	2.09029	2.0986	2.10641	2.11366	2.12027	2.12621	2.13141	2.13586	2.13952	2.14238	2.14446	2.14576	2.14631	2.14615	2.14532	2.14387	2.14186	2.13935	2.1364	2.13308	2.12944	2.12556	2.12147	2.11724	2.1129	2.10849	2.10405	2.09961	2.09518	2.09079	2.08646	2.0822	2.07801	2.07393	2.06996	2.06612	2.06242
SEM pyrDown FR, trial run onset aligned, speed matched(Hz)	0.125345	0.125557	0.125781	0.126023	0.126287	0.126577	0.126895	0.127244	0.127623	0.128028	0.128455	0.128897	0.129344	0.129788	0.130217	0.130621	0.130989	0.131311	0.131578	0.131784	0.131923	0.131991	0.131987	0.131911	0.131763	0.131548	0.131268	0.130929	0.130535	0.130093	0.129608	0.129087	0.128535	0.127957	0.127361	0.126751	0.126134	0.125513	0.124895	0.124285	0.123688	0.123109	0.122555	0.122029	0.121539	0.12109	0.120686	0.120334	0.120038
Mean pyrDown FR, spontaneous run onset aligned(Hz)	1.63869	1.63854	1.63854	1.63873	1.63909	1.63965	1.6404	1.64134	1.64249	1.64384	1.64539	1.64714	1.64908	1.65121	1.65352	1.65599	1.65862	1.66138	1.66425	1.66722	1.67026	1.67335	1.67646	1.67957	1.68266	1.6857	1.68867	1.69156	1.69435	1.69703	1.69957	1.70198	1.70425	1.70637	1.70833	1.71013	1.71177	1.71324	1.71455	1.71569	1.71666	1.71746	1.71808	1.71854	1.71883	1.71895	1.71892	1.71875	1.71844
SEM pyrDown FR, spontaneous run onset aligned(Hz)	0.121716	0.122105	0.122505	0.122913	0.123328	0.123746	0.124164	0.12458	0.124989	0.12539	0.125777	0.12615	0.126505	0.126839	0.127151	0.12744	0.127703	0.127941	0.128152	0.128337	0.128495	0.128626	0.12873	0.128806	0.128854	0.128875	0.128867	0.128831	0.128768	0.128676	0.128557	0.128413	0.128244	0.128053	0.127841	0.127612	0.127367	0.127109	0.126841	0.126567	0.126288	0.126008	0.12573	0.125456	0.12519	0.124934	0.124691	0.124464	0.124256
[truncated: 1,952 more columns]
