# Supplementary material for: Time or distance encoding by hippocampal neurons via heterogeneous ramping rates
Source: Nat Commun. 2025 Dec 17;16:11083. doi: 10.1038/s41467-025-67038-3 (PMC12712063; doi:10.1038/s41467-025-67038-3)
Supplement: Supplementary file 4 — Source Data [file 41467_2025_67038_MOESM4_ESM.zip › SourceData/SupFig11.xlsx]

## Sheet: Fig.S11b
Time (s)	0.05	0.15	0.25	0.35	0.45	0.55	0.65	0.75	0.85	0.95	1.05	1.15	1.25	1.35	1.45	1.55	1.65	1.75	1.85	1.95	2.05	2.15	2.25	2.35	2.45	2.55	2.65	2.75	2.85	2.95	3.05	3.15	3.25	3.35	3.45	3.55	3.65	3.75	3.85	3.95	4.05	4.15	4.25	4.35	4.45	4.55	4.65	4.75	4.85
Mean lick rate(Hz)	0	0.0177817	0.00666815	0.00222272	0.00222272	0	0	0	0.00222272	0	0	0	0	0	0.00222272	0	0	0.00222272	0	0.00666815	0.00222272	0	0.00222272	0.00444543	0	0.00444543	0.00666815	0.00222272	0	0.00666815	0.00222272	0.0133363	0	0.00889086	0.00444543	0.0177817	0.0133363	0.0333407	0.0622361	0.0777951	0.137808	0.173372	0.197822	0.322294	0.397866	0.573461	0.802401	0.902423	1.25583
SEM lick rate(Hz)	0	0.00702463	0.003849	0.00222272	0.00222272	0	0	0	0.00222272	0	0	0	0	0	0.00222272	0	0	0.00222272	0	0.003849	0.00222272	0	0.00222272	0.00314305	0	0.00314305	0.0049697	0.00222272	0	0.003849	0.00222272	0.00544149	0	0.00444395	0.00314305	0.00702463	0.00628434	0.0127603	0.0140286	0.0189576	0.0202699	0.0254087	0.0252714	0.0395367	0.0402521	0.0508473	0.0741962	0.0735045	0.0783431
[truncated: 51 more columns]

## Sheet: Fig.S11e
Time (s)	-2	-1.9975	-1.995	-1.9925	-1.99	-1.9875	-1.985	-1.9825	-1.98	-1.9775	-1.975	-1.9725	-1.97	-1.9675	-1.965	-1.9625	-1.96	-1.9575	-1.955	-1.9525	-1.95	-1.9475	-1.945	-1.9425	-1.94	-1.9375	-1.935	-1.9325	-1.93	-1.9275	-1.925	-1.9225	-1.92	-1.9175	-1.915	-1.9125	-1.91	-1.9075	-1.905	-1.9025	-1.9	-1.8975	-1.895	-1.8925	-1.89	-1.8875	-1.885	-1.8825	-1.88
Mean pyrUp-Imm-Last Lick FR(Hz)	1.56359	1.56296	1.56202	1.56078	1.55926	1.55748	1.55546	1.55323	1.55081	1.54824	1.54554	1.54272	1.53983	1.53687	1.53387	1.53083	1.52779	1.52475	1.52171	1.5187	1.5157	1.51273	1.50979	1.50688	1.50399	1.50113	1.49828	1.49546	1.49265	1.48984	1.48704	1.48424	1.48143	1.47861	1.47578	1.47292	1.47005	1.46716	1.46425	1.46133	1.45838	1.45543	1.45247	1.44952	1.44658	1.44366	1.44077	1.43793	1.43515
SEM pyrUp-Imm-Last Lick FR(Hz)	0.0856021	0.0856856	0.0857684	0.0858503	0.0859307	0.0860092	0.0860853	0.0861585	0.0862285	0.0862946	0.0863565	0.0864137	0.0864656	0.0865117	0.0865515	0.0865842	0.0866092	0.0866255	0.0866324	0.0866287	0.0866134	0.0865855	0.0865437	0.0864871	0.0864145	0.086325	0.0862178	0.0860923	0.0859479	0.0857846	0.0856023	0.0854014	0.0851824	0.0849464	0.0846944	0.084428	0.084149	0.0838594	0.0835614	0.0832575	0.0829502	0.0826422	0.0823363	0.082035	0.081741	0.081457	0.0811852	0.0809278	0.080687
[truncated: 5,000 more columns]

## Sheet: Fig.S11f
Time (s)	-2	-1.9975	-1.995	-1.9925	-1.99	-1.9875	-1.985	-1.9825	-1.98	-1.9775	-1.975	-1.9725	-1.97	-1.9675	-1.965	-1.9625	-1.96	-1.9575	-1.955	-1.9525	-1.95	-1.9475	-1.945	-1.9425	-1.94	-1.9375	-1.935	-1.9325	-1.93	-1.9275	-1.925	-1.9225	-1.92	-1.9175	-1.915	-1.9125	-1.91	-1.9075	-1.905	-1.9025	-1.9	-1.8975	-1.895	-1.8925	-1.89	-1.8875	-1.885	-1.8825	-1.88
Mean pyrDown-Imm-Last Lick FR(Hz)	2.2799	2.2819	2.28381	2.28565	2.2874	2.28908	2.29068	2.2922	2.29363	2.29497	2.29622	2.29736	2.29841	2.29936	2.30021	2.30096	2.30161	2.30219	2.30269	2.30315	2.30357	2.30397	2.30439	2.30486	2.30539	2.30601	2.30677	2.30768	2.30877	2.31006	2.31158	2.31333	2.31533	2.31758	2.32007	2.32279	2.32574	2.32888	2.33218	2.33561	2.33913	2.3427	2.34627	2.34979	2.35321	2.35648	2.35956	2.36241	2.36499
SEM pyrDown-Imm-Last Lick FR(Hz)	0.176184	0.176265	0.176347	0.176432	0.176523	0.176623	0.176732	0.176852	0.176982	0.17712	0.177266	0.177414	0.177564	0.177709	0.177847	0.177973	0.178083	0.178173	0.178242	0.178285	0.178303	0.178296	0.178263	0.178208	0.178134	0.178045	0.177945	0.177842	0.177742	0.17765	0.177574	0.177521	0.177497	0.177507	0.177556	0.177648	0.177785	0.177969	0.1782	0.178476	0.178796	0.179155	0.179548	0.179972	0.180418	0.18088	0.18135	0.181822	0.182288
[truncated: 5,000 more columns]

## Sheet: Fig.S11h
Time (s)	-2	-1.9975	-1.995	-1.9925	-1.99	-1.9875	-1.985	-1.9825	-1.98	-1.9775	-1.975	-1.9725	-1.97	-1.9675	-1.965	-1.9625	-1.96	-1.9575	-1.955	-1.9525	-1.95	-1.9475	-1.945	-1.9425	-1.94	-1.9375	-1.935	-1.9325	-1.93	-1.9275	-1.925	-1.9225	-1.92	-1.9175	-1.915	-1.9125	-1.91	-1.9075	-1.905	-1.9025	-1.9	-1.8975	-1.895	-1.8925	-1.89	-1.8875	-1.885	-1.8825	-1.88
Mean pyrUp-Imm-Start Cue FR(Hz)	0.461335	0.461177	0.461002	0.460804	0.460575	0.460312	0.460011	0.459671	0.45929	0.458869	0.458411	0.457919	0.457397	0.456852	0.45629	0.455719	0.455147	0.454583	0.454037	0.453518	0.453035	0.452596	0.452211	0.451885	0.451626	0.451436	0.451319	0.451276	0.451305	0.451404	0.451566	0.451786	0.452053	0.452357	0.452686	0.453026	0.453362	0.453681	0.453966	0.454204	0.454382	0.454486	0.454505	0.454431	0.454255	0.453974	0.453585	0.453086	0.452482
SEM pyrUp-Imm-Start Cue FR(Hz)	0.0509795	0.0510168	0.0510451	0.0510642	0.0510746	0.0510773	0.0510734	0.0510647	0.0510531	0.0510408	0.0510299	0.0510226	0.0510211	0.0510271	0.0510423	0.0510678	0.0511044	0.0511525	0.051212	0.0512823	0.0513625	0.0514515	0.0515475	0.0516488	0.0517534	0.0518591	0.0519638	0.0520653	0.0521616	0.0522508	0.052331	0.0524009	0.0524591	0.0525049	0.0525374	0.0525565	0.0525622	0.0525546	0.0525345	0.0525024	0.0524595	0.0524067	0.0523455	0.0522771	0.0522029	0.0521246	0.0520436	0.0519613	0.0518794
[truncated: 5,000 more columns]

## Sheet: Fig.S11i
Time (s)	-2	-1.9975	-1.995	-1.9925	-1.99	-1.9875	-1.985	-1.9825	-1.98	-1.9775	-1.975	-1.9725	-1.97	-1.9675	-1.965	-1.9625	-1.96	-1.9575	-1.955	-1.9525	-1.95	-1.9475	-1.945	-1.9425	-1.94	-1.9375	-1.935	-1.9325	-1.93	-1.9275	-1.925	-1.9225	-1.92	-1.9175	-1.915	-1.9125	-1.91	-1.9075	-1.905	-1.9025	-1.9	-1.8975	-1.895	-1.8925	-1.89	-1.8875	-1.885	-1.8825	-1.88
Mean pyrDown-Imm-Start Cue FR(Hz)	3.93515	3.93768	3.93999	3.94211	3.94404	3.94579	3.94741	3.9489	3.9503	3.95165	3.95297	3.9543	3.95568	3.95714	3.95871	3.96041	3.96227	3.96431	3.96654	3.96897	3.9716	3.97441	3.97741	3.98057	3.98386	3.98726	3.99074	3.99426	3.99779	4.00129	4.00474	4.00809	4.01133	4.01443	4.01736	4.02013	4.02272	4.02514	4.0274	4.02951	4.03149	4.03337	4.03518	4.03695	4.03872	4.04052	4.04239	4.04435	4.04645
SEM pyrDown-Imm-Start Cue FR(Hz)	0.335301	0.3351	0.334896	0.334686	0.334471	0.334248	0.334018	0.33378	0.333538	0.333292	0.333047	0.332806	0.332574	0.332357	0.332161	0.331993	0.331858	0.331763	0.331714	0.331716	0.331773	0.331888	0.332063	0.332297	0.33259	0.332937	0.333335	0.333776	0.334253	0.334756	0.335274	0.335796	0.336309	0.336803	0.337264	0.337682	0.338047	0.338349	0.33858	0.338736	0.338811	0.338804	0.338715	0.338545	0.338299	0.33798	0.337597	0.337155	0.336663
[truncated: 5,000 more columns]

## Sheet: Fig.S11j
Relative FR change from baseline at t = 0s, pyrUp-Imm-Start Cue	0.11716	0.172682	0.354831	0.333925	0.327289	0.322154	0.526803	0.431546	0.422004	0.586718	0.567428	0.549438	0.267612	0.310247
Relative FR change from baseline at t = 0s, pyrUp-Imm-Last Lick	-0.12983	-0.0156916	0.0743065	0.0662166	0.0107594	-0.136619	-0.0634954	0.00543046	-0.0884855	0.0215934	0.0456847	-0.130167	0.111611	-0.0481687
Relative FR change from baseline at t = 0s, pyrDown-Imm-Start Cue	0.374408	0.263439	0.566671	0.344192	0.261575	0.409135	0.291712
Relative FR change from baseline at t = 0s, pyrDown-Imm-Last Lick	0.142441	-0.204047	0.286382	0.200905	0.30927	-0.0954002	0.238865

## Sheet: Fig.S11k
Perc. pyrUp, PI	0.451128	0.467742	0.429379	0.566176	0.391304	0.460993	0.365079	0.380117	0.490909	0.239669	0.484211	0.293578	0.412214	0.327869	0.382353	0.534483	0.423077	0.296296	0.297297	0.476744	0.26	0.259259	0.349398	0.361446	0.306818	0.2	0.446154	0.25	0.366667	0.4	0.461538	0.446809	0.407407	0.380282	0.424658	0.215385	0.435897	0.3625	0.376344	0.25641	0.265306	0.306931	0.282609	0.225	0.488889	0.393617	0.492308	0.464286	0.4375
Perc. pyrUp, last lick aligned, Immobile	0.108108	0.186047	0.428571	0.64	0.337349	0.478261	0.428571	0.388889	0.451613	0.21875	0.651515	0.5	0.15	0.116667	0.4
Perc. pyrDown, PI	0.225564	0.0698925	0.135593	0.132353	0.0597826	0.191489	0.153439	0.216374	0.118182	0.256198	0.168421	0.256881	0.282443	0.147541	0.117647	0.0689655	0.153846	0.111111	0.216216	0.139535	0.38	0.268519	0.168675	0.216867	0.25	0.325	0.353846	0.25	0.283333	0.314286	0.323077	0.212766	0.222222	0.28169	0.30137	0.238462	0.153846	0.15	0.129032	0.192308	0.265306	0.277228	0.152174	0.2125	0.322222	0.244681	0.123077	0.0357143	0.166667
Perc. pyrDown, last lick aligned, Immobile	0.432432	0.232558	0.285714	0.04	0.277108	0.0869565	0.0571429	0.194444	0.0645161	0.1875	0.121212	0.132353	0.183333	0.3	0.216667
[truncated: 164 more columns]
