# Supplementary material for: Time or distance encoding by hippocampal neurons via heterogeneous ramping rates
Source: Nat Commun. 2025 Dec 17;16:11083. doi: 10.1038/s41467-025-67038-3 (PMC12712063; doi:10.1038/s41467-025-67038-3)
Supplement: Supplementary file 4 — Source Data [file 41467_2025_67038_MOESM4_ESM.zip › SourceData/SupFig12.xlsx]

## Sheet: Fig.S12c
Time (s)	0.0496	0.1496	0.2496	0.3496	0.4496	0.5496	0.6496	0.7496	0.8496	0.9496	1.0496	1.1496	1.2496	1.3496	1.4496	1.5496	1.6496	1.7496	1.8496	1.9496	2.0496	2.1496	2.2496	2.3496	2.4496	2.5496	2.6496	2.7496	2.8496	2.9496	3.0496	3.1496	3.2496	3.3496	3.4496	3.5496	3.6496	3.7496	3.8496	3.9496
Posterior prob.	0.04694	0.173434	0.0519919	0.0134404	0.0115895	0.0100885	0.00883661	0.00715317	0.00361611	0.00600251	0.00419924	0.00534336	0.00567431	0.00476612	0.00385562	0.00269698	0.00671917	0.00377654	0.00731392	0.00807751	0.00799196	0.00646812	0.00625915	0.0096347	0.00869184	0.0106016	0.0100017	0.0120055	0.012527	0.0170098	0.0148724	0.0194769	0.0234128	0.0276139	0.0274596	0.024758	0.0270487	0.0489215	0.107369	0.192361
	0.181491	0.0376809	0.146929	0.0487292	0.0228072	0.0159284	0.0166832	0.0138091	0.00538491	0.0105588	0.00665958	0.00965738	0.00473343	0.00736109	0.00738875	0.00683379	0.006044	0.00706971	0.00768402	0.0081247	0.0101477	0.00638381	0.00733306	0.00922267	0.0111169	0.0134787	0.0119822	0.0109927	0.0130443	0.0137119	0.0146053	0.0150825	0.0191087	0.0226165	0.0209281	0.0213676	0.0216274	0.0326379	0.0631876	0.0898659
	0.0921941	0.17338	0.0214761	0.134546	0.0596898	0.0317099	0.0216203	0.0127866	0.0140379	0.0127417	0.00896058	0.0106148	0.00733238	0.00712009	0.00970688	0.0109224	0.00719399	0.00862121	0.00914149	0.00798307	0.00926926	0.010157	0.009006	0.0087838	0.0116109	0.00977966	0.0127495	0.00939745	0.0146734	0.0113923	0.0129338	0.014674	0.0187428	0.0143523	0.0184946	0.0170843	0.017004	0.0232086	0.0379976	0.0569088
	0.06297	0.0900718	0.152618	0.0150713	0.134616	0.0637507	0.0316509	0.0181708	0.02278	0.0124061	0.0150451	0.0127283	0.00999375	0.0124052	0.0100331	0.0128583	0.00980518	0.00933104	0.00945653	0.0104166	0.00853993	0.00747352	0.00686053	0.00936467	0.0104234	0.0137147	0.0105006	0.00927818	0.0110609	0.0120944	0.0133677	0.0120282	0.0114442	0.0183682	0.0121576	0.0144194	0.0125569	0.0146583	0.0297704	0.0457393
	0.0500751	0.0718515	0.0899287	0.140193	0.0130897	0.131065	0.0535186	0.0331442	0.0231608	0.018589	0.0136509	0.0134745	0.00894562	0.014914	0.0110084	0.01567	0.0134643	0.00845571	0.0119014	0.0112549	0.0107864	0.00744054	0.00821169	0.010117	0.0087048	0.0101728	0.00893283	0.0102965	0.0111434	0.0122378	0.00977078	0.0105606	0.0111137	0.0184417	0.0124373	0.0103403	0.013087	0.017836	0.0218113	0.0292021
	0.0352261	0.0559698	0.0592101	0.0776774	0.134795	0.0131707	0.113024	0.0578775	0.0265135	0.0273465	0.016232	0.0118804	0.0133359	0.0210331	0.0132195	0.0164653	0.0132404	0.0144575	0.0115747	0.0112152	0.0104693	0.00892872	0.0112304	0.00909892	0.0094199	0.00979525	0.011201	0.0122794	0.00996842	0.01293	0.0107707	0.00967125	0.0108467	0.0157912	0.0116294	0.00951603	0.0104086	0.0167837	0.0241402	0.0316567
	0.033637	0.0469942	0.0475759	0.0492082	0.0772524	0.124862	0.0113386	0.115335	0.0485717	0.0305882	0.0175948	0.0184218	0.0159077	0.0177115	0.0175929	0.0142308	0.0123413	0.0110038	0.0179204	0.0138826	0.0142334	0.0127749	0.0130946	0.00770276	0.0124467	0.00850081	0.0106286	0.0105695	0.0125307	0.0138994	0.0107436	0.009492	0.0100362	0.0143825	0.0097287	0.010535	0.0105362	0.0138243	0.0233954	0.0289748
	0.0343455	0.0443207	0.0404603	0.0425178	0.0459191	0.0590646	0.107502	0.00925221	0.11653	0.047997	0.0245249	0.0209402	0.0232601	0.0232713	0.0188024	0.019163	0.0205586	0.0145933	0.0149711	0.0190725	0.0117988	0.00951659	0.0102293	0.0112315	0.00984348	0.013509	0.0101731	0.0132822	0.0146788	0.0121359	0.0127846	0.00895686	0.0109508	0.0131917	0.0135698	0.00732343	0.0113522	0.011209	0.0225542	0.0246417
	0.0287548	0.0358949	0.0340668	0.032855	0.0363539	0.0385222	0.0594108	0.0996055	0.010736	0.100676	0.0495367	0.0315477	0.025571	0.0268588	0.0226617	0.0191086	0.0179389	0.0164099	0.0212284	0.0192355	0.0144938	0.0111022	0.0135527	0.0109617	0.0127491	0.0116664	0.0119983	0.0148644	0.019278	0.0164254	0.0121161	0.0104649	0.0129176	0.0129866	0.0100403	0.00900751	0.008317	0.0119867	0.0225798	0.0255183
	0.0280645	0.0319829	0.0271064	0.0280839	0.03038	0.0329919	0.0347016	0.0533682	0.107319	0.00543118	0.0995787	0.0482318	0.037435	0.031671	0.0243797	0.0231062	0.0176517	0.0199971	0.0208574	0.0180685	0.0130687	0.0125352	0.0183578	0.00979657	0.0156145	0.0141607	0.0134692	0.0140827	0.0163408	0.0132161	0.0106403	0.0139029	0.0122636	0.0123505	0.00763335	0.0080182	0.0112197	0.0116622	0.0259615	0.0252993
	0.0269547	0.0270044	0.0281975	0.0263393	0.0296744	0.0243451	0.0218495	0.0336622	0.0606669	0.0983875	0.00669004	0.090075	0.0551309	0.0400017	0.0288112	0.0218049	0.0232341	0.0235546	0.0211482	0.0215672	0.0172948	0.0115478	0.0104858	0.0160269	0.0133577	0.0156179	0.0139871	0.0119492	0.0197947	0.0171621	0.0124174	0.0111724	0.0127722	0.0172574	0.0100774	0.00792649	0.00760333	0.0139677	0.0238847	0.0265978
	0.0285842	0.0220752	0.0225	0.0225975	0.0220773	0.0235325	0.0202033	0.0253035	0.0338109	0.0538637	0.0832393	0.00641186	0.09948	0.0614542	0.0326546	0.0272692	0.0206503	0.0284781	0.0215864	0.0249675	0.0196417	0.0146485	0.0169336	0.0180727	0.0165049	0.0181462	0.0140688	0.0122718	0.0157322	0.0180091	0.016372	0.0133538	0.0141923	0.0160967	0.00860907	0.0128142	0.00775325	0.0141232	0.0280265	0.02389
	0.0290917	0.0234916	0.0219834	0.0182009	0.0205918	0.0216125	0.0220918	0.0222882	0.0282467	0.0264869	0.0417604	0.0939969	0.00649649	0.102168	0.0551002	0.0321362	0.0236501	0.025453	0.0247073	0.0265442	0.0224774	0.0202612	0.0154592	0.0168772	0.020776	0.018803	0.0127608	0.0159008	0.017858	0.0156324	0.0110665	0.0161888	0.0150839	0.0158662	0.00979238	0.0112304	0.00919703	0.0163882	0.0248948	0.0273879
	0.0269278	0.0232353	0.0196222	0.0152514	0.0160165	0.0164143	0.0164449	0.0198682	0.0209067	0.0210616	0.0271879	0.0490421	0.0984366	0.0126335	0.108589	0.0532871	0.0290334	0.0268162	0.0258199	0.0327933	0.0212241	0.0203121	0.0163661	0.0177224	0.0205466	0.0169776	0.0148798	0.0142036	0.0202992	0.0140018	0.0150655	0.0137947	0.0154994	0.0135771	0.0116369	0.0112055	0.0129201	0.0134993	0.0243401	0.0325403
	0.0257671	0.026396	0.0198359	0.0149732	0.0171949	0.0154408	0.0194809	0.0163309	0.0213539	0.0195552	0.0210949	0.0238391	0.0447173	0.11083	0.00546012	0.0939763	0.0518337	0.0337483	0.0314084	0.0335515	0.0240451	0.0220014	0.0207604	0.0162665	0.0227653	0.0187904	0.0175192	0.0118876	0.0171115	0.0173095	0.0154761	0.0156964	0.0169353	0.01391	0.0103537	0.0104369	0.0161112	0.0120812	0.0241736	0.0295803
	0.0264634	0.0234588	0.0218408	0.0171561	0.0143984	0.0182728	0.0177621	0.0158933	0.0131355	0.0203041	0.0149294	0.0186835	0.0299459	0.0601947	0.0957023	0.00737514	0.0962408	0.0575565	0.0339659	0.0328467	0.0238202	0.0211847	0.0161026	0.0197709	0.0206924	0.0217173	0.0178824	0.0225969	0.0160147	0.0204781	0.0203537	0.0161294	0.0136918	0.0147973	0.0127958	0.0122493	0.0110282	0.0123555	0.0246194	0.0255934
	0.0274279	0.0196352	0.0210752	0.0169649	0.0134145	0.0136751	0.0105778	0.0138944	0.0172125	0.0163417	0.0169084	0.0165574	0.0267633	0.0328068	0.0553424	0.0960508	0.00983248	0.0852523	0.0549231	0.0442318	0.0267282	0.0261217	0.0202759	0.0204934	0.0229562	0.0227475	0.018918	0.0208956	0.0216973	0.0170304	0.0198324	0.0140477	0.0149021	0.0173373	0.0114148	0.0123405	0.0118493	0.01552	0.0276291	0.0283746
	0.0281117	0.0227756	0.0160657	0.016444	0.0134881	0.0108374	0.0130234	0.0142373	0.0152577	0.0174482	0.0180819	0.0178216	0.0214625	0.0276124	0.0312681	0.0525042	0.0914301	0.00803963	0.088855	0.0578794	0.0314085	0.0259876	0.0238571	0.0256182	0.0228561	0.0237394	0.0224494	0.0192533	0.021873	0.0176768	0.0176862	0.019136	0.0167116	0.0156825	0.012878	0.0121868	0.0146772	0.0174321	0.0286444	0.0276017
	0.029625	0.0208729	0.0154742	0.0161481	0.0154544	0.00842769	0.00897561	0.0112706	0.0147611	0.0136985	0.0165472	0.0156959	0.0173038	0.0225141	0.0242067	0.0346667	0.0482246	0.0906483	0.00743303	0.0997096	0.0553291	0.0374937	0.021821	0.0238927	0.0249554	0.0225335	0.0216608	0.0213378	0.026458	0.0208745	0.0194059	0.015074	0.0172091	0.0158547	0.0170381	0.0129991	0.0151373	0.0196026	0.0282565	0.031408
	0.0270569	0.0238738	0.0175105	0.0127558	0.0139088	0.0119684	0.0117145	0.00866642	0.0126715	0.0142659	0.0159241	0.014025	0.0160437	0.0234795	0.0236366	0.0210164	0.0275917	0.0515044	0.0900968	0.0111595	0.0925585	0.044781	0.0276434	0.0282101	0.0264385	0.0273029	0.0243643	0.0296485	0.0238495	0.0223247	0.0177609	0.0212057	0.0147577	0.0187115	0.0161828	0.0159463	0.0141561	0.0221322	0.0326567	0.0304983
	0.030431	0.0206002	0.0156468	0.0131205	0.0132609	0.0121662	0.0101123	0.00975346	0.00991481	0.0100098	0.0129378	0.0142069	0.0144242	0.020212	0.0228461	0.0216421	0.0216266	0.029393	0.0538089	0.0986901	0.0106478	0.0809818	0.0420193	0.0330596	0.0283022	0.0265304	0.0295067	0.0215726	0.0247675	0.0269835	0.0180289	0.0228564	0.0256783	0.0200679	0.0159151	0.0147196	0.0184901	0.0234201	0.028729	0.0329195
	0.033982	0.0204291	0.0214971	0.0119059	0.0120491	0.0110238	0.0108598	0.0116301	0.00697594	0.00998803	0.0132627	0.0143192	0.0131449	0.0152897	0.0217883	0.017001	0.0216204	0.0259784	0.0273724	0.0525936	0.0897824	0.00920751	0.0851726	0.0483605	0.0330016	0.0288657	0.0277063	0.0206885	0.0287328	0.0276399	0.0211355	0.0204548	0.0235962	0.021206	0.01717	0.0126073	0.0203662	0.0249572	0.0295834	0.0370539
	0.0319871	0.0244697	0.0215755	0.0119556	0.014227	0.00854623	0.00752344	0.0093215	0.0113177	0.0079238	0.010583	0.010578	0.0139011	0.0152941	0.0157523	0.0167006	0.019918	0.0195347	0.02441	0.0325205	0.05504	0.0832034	0.00764699	0.0817655	0.0483668	0.0364915	0.0310637	0.0291596	0.0266171	0.0253864	0.027798	0.0233623	0.0214702	0.027968	0.0167323	0.0221229	0.0178674	0.0207912	0.0364548	0.0326517
	0.0335734	0.0239065	0.0160926	0.0146937	0.0120772	0.00981236	0.00777818	0.00798819	0.0105899	0.0117366	0.00978766	0.00818197	0.00962906	0.0139705	0.0184407	0.0167983	0.0193682	0.0184028	0.0237592	0.0256833	0.0341661	0.045982	0.0783996	0.00397302	0.0804536	0.0497116	0.039287	0.0333404	0.035126	0.028297	0.0232847	0.0226834	0.0298443	0.0265806	0.0202622	0.0143602	0.0212243	0.0262174	0.0376942	0.0368423
	0.0339138	0.0267219	0.0142535	0.0165674	0.0102093	0.00967033	0.00826961	0.00756111	0.0108516	0.008686	0.00662074	0.0125266	0.0108069	0.0125977	0.0162886	0.0163324	0.0162512	0.0176969	0.0195066	0.0211205	0.0233369	0.0275325	0.0443151	0.0776436	0.00529446	0.0880842	0.056288	0.0387456	0.0341559	0.0284536	0.0238773	0.028338	0.0310493	0.0278708	0.0201633	0.0206542	0.0213247	0.0260021	0.0412103	0.0392077
	0.0348749	0.0274805	0.0168823	0.0136393	0.0150495	0.00639942	0.006913	0.010565	0.0088644	0.00857771	0.00929955	0.00768646	0.0124468	0.010223	0.0154023	0.0149732	0.0121883	0.0164231	0.0164178	0.0229285	0.018133	0.0247021	0.0242764	0.046106	0.0855808	0.00675104	0.0849656	0.05324	0.0408916	0.0314025	0.025989	0.0302347	0.0298342	0.0300796	0.0216807	0.0216895	0.0200671	0.0333004	0.0399835	0.0438572
	0.0389069	0.0215464	0.0119192	0.0108279	0.0111844	0.00965916	0.00860448	0.00877076	0.00795087	0.00717723	0.00849234	0.00792946	0.00970762	0.0128657	0.0139768	0.0133898	0.0134383	0.0143089	0.0171779	0.0218061	0.0140431	0.0209759	0.0200623	0.0324626	0.0431247	0.090691	0.0111304	0.0793473	0.0611541	0.0407079	0.0295404	0.0310983	0.0335793	0.0304382	0.0233092	0.0252764	0.0176774	0.0324031	0.0469635	0.0463747
	0.0380014	0.0228336	0.0139792	0.0128054	0.0111543	0.00959597	0.00850675	0.00948605	0.00871026	0.00779177	0.00653157	0.00908756	0.00950374	0.0112434	0.0101311	0.0101174	0.0112482	0.0134551	0.0161243	0.0186545	0.0188344	0.0166963	0.0174762	0.0214952	0.0303571	0.0444639	0.0786096	0.00884411	0.0927352	0.0568542	0.0415213	0.0325581	0.0335934	0.0381849	0.028798	0.0216795	0.0262245	0.0327944	0.0495565	0.0497617
	0.0350257	0.0210701	0.0178125	0.0130613	0.00939005	0.00846411	0.0068452	0.00807215	0.00729414	0.0086586	0.00552282	0.0101298	0.00720549	0.0108664	0.0137435	0.00894822	0.0114971	0.0144231	0.0167073	0.0145957	0.0179908	0.0121399	0.0122503	0.0166876	0.0263648	0.0296678	0.0469089	0.0862927	0.00999645	0.0771159	0.0576294	0.0411984	0.0424699	0.039916	0.0351627	0.0270884	0.0268233	0.0369373	0.0579941	0.0500322
	0.0366444	0.0273708	0.0126682	0.0140307	0.0088811	0.00722862	0.00857472	0.00626934	0.00593457	0.00687787	0.00530388	0.00634208	0.00653666	0.0110928	0.0102008	0.0110393	0.0114198	0.0116155	0.0137819	0.0195975	0.0117161	0.0146467	0.0114451	0.0156442	0.0199959	0.0233414	0.0280624	0.0439088	0.0979083	0.00815295	0.083329	0.0562738	0.0467882	0.0438506	0.0344935	0.0289531	0.0336819	0.0383448	0.0594859	0.0585667
	0.0378906	0.0215086	0.0131422	0.0126768	0.00596521	0.00837029	0.00651614	0.00662467	0.00667531	0.00465926	0.00836211	0.00708898	0.00719158	0.00835485	0.0110398	0.00932491	0.00714733	0.01043	0.0121704	0.0147598	0.0135454	0.0142019	0.0127571	0.0121133	0.0184435	0.0175923	0.0240252	0.0281509	0.0534601	0.0845007	0.00796671	0.095029	0.070152	0.0530814	0.0364265	0.032658	0.032156	0.043522	0.0702366	0.0600827
	0.0407826	0.0202517	0.0135322	0.0142794	0.00939873	0.00542865	0.00631543	0.0076678	0.00543785	0.00429223	0.00387262	0.00505472	0.00763715	0.00526259	0.00746851	0.0113106	0.0108434	0.0106868	0.0103746	0.0108536	0.0148433	0.0107048	0.00914125	0.014563	0.0192263	0.0172746	0.0158594	0.0254272	0.0350109	0.0501056	0.0875608	0.00621056	0.0988228	0.0727209	0.0464939	0.0349932	0.0436955	0.0532224	0.073476	0.0598962
	0.0412794	0.029555	0.0141233	0.0098098	0.00770465	0.0044783	0.00516159	0.00659069	0.00695887	0.00491	0.00335824	0.00847951	0.00542937	0.00847005	0.00725337	0.00885237	0.00831205	0.00949597	0.00693702	0.0122786	0.0151032	0.00926774	0.00984821	0.0143839	0.0174113	0.015609	0.0159186	0.0209461	0.0236999	0.0290653	0.0525967	0.09517	0.0115235	0.104866	0.0655279	0.0477019	0.0429252	0.055573	0.0848684	0.0585561
	0.0436185	0.0287155	0.0144047	0.00834246	0.00694286	0.00455277	0.00477616	0.0045401	0.00545691	0.00682863	0.00625217	0.00560977	0.00642756	0.0094242	0.00986176	0.00716393	0.0111737	0.00889134	0.011025	0.0109949	0.00871231	0.00994255	0.00920758	0.0143673	0.0150449	0.0179518	0.0138615	0.0163892	0.0206041	0.0238592	0.02849	0.0554682	0.106784	0.0139256	0.087668	0.0716958	0.0521571	0.0650447	0.0919347	0.0618885
	0.0473327	0.0263922	0.0179816	0.00867157	0.00662344	0.00379774	0.00429246	0.00547703	0.00747077	0.00591961	0.00529638	0.00425261	0.00470761	0.00920058	0.00719062	0.00980825	0.00775529	0.00789281	0.00888007	0.0105706	0.00832072	0.0116897	0.00965213	0.00873089	0.0155655	0.0141964	0.0149504	0.0176232	0.0182033	0.0237013	0.0210252	0.0349377	0.0592097	0.10881	0.00843917	0.0944533	0.0729839	0.0727096	0.107484	0.0677992
	0.0429447	0.0262425	0.0165549	0.00984979	0.00871799	0.00444281	0.00437324	0.00482312	0.00603515	0.00309154	0.0047164	0.00656461	0.0083849	0.00500483	0.00606671	0.00834455	0.00874443	0.00721787	0.00806854	0.0111106	0.00771091	0.0107007	0.0112822	0.00748248	0.0124922	0.0144173	0.0117737	0.0153309	0.0186915	0.0197908	0.0181609	0.0249148	0.0369064	0.0670661	0.101705	0.00835107	0.109005	0.103336	0.114786	0.084797
	0.048455	0.0281286	0.0178279	0.00975846	0.00739514	0.00597264	0.00457122	0.00427212	0.00648897	0.00723478	0.0047563	0.00435888	0.00569603	0.00697832	0.00904612	0.00645053	0.00561784	0.00563363	0.00644147	0.00993822	0.00890093	0.00667528	0.00732684	0.0115024	0.0106121	0.0108864	0.0136975	0.0154333	0.0198232	0.0204924	0.0146799	0.0209316	0.0285841	0.0412235	0.0628797	0.0933108	0.0121262	0.152637	0.147415	0.0958399
	0.0533922	0.0286506	0.0145118	0.00944525	0.00668501	0.00750214	0.00435771	0.00519008	0.00729499	0.00633677	0.00293561	0.00577476	0.00402244	0.00623936	0.00438434	0.00482726	0.0083228	0.00552878	0.00368563	0.0108435	0.00713865	0.00786301	0.00746921	0.00892643	0.0122989	0.0103891	0.0148711	0.0159646	0.0146547	0.0140636	0.0183028	0.0227759	0.0284271	0.0332251	0.0323938	0.0613909	0.114815	0.0275509	0.227958	0.11959
	0.0739814	0.0331935	0.0140536	0.0102414	0.00904987	0.00783258	0.00656779	0.00405082	0.00411615	0.00537951	0.00327784	0.0025969	0.00367594	0.0048695	0.00537196	0.00367323	0.00606653	0.00589125	0.00480809	0.00949423	0.00623441	0.00429357	0.00892114	0.0072272	0.00893078	0.00967746	0.0122685	0.017551	0.0158684	0.0142165	0.0212187	0.0175121	0.023397	0.0285211	0.0261308	0.0369797	0.0696219	0.158463	0.0766193	0.218155
	0.17514	0.0668045	0.0219798	0.0104527	0.00846623	0.0071075	0.00781657	0.00438181	0.00494355	0.00529003	0.00269198	0.00357135	0.00378115	0.00525584	0.00290928	0.00264276	0.00645889	0.00655828	0.00413719	0.00432199	0.00741099	0.00377425	0.00359918	0.00704132	0.00933348	0.00886134	0.0121989	0.0139592	0.0128736	0.014146	0.0174396	0.0178826	0.0231095	0.0281134	0.0256853	0.0333828	0.0365113	0.0922813	0.215039	0.0626452

## Sheet: Fig.S12d
Time (s)	0.0496	0.1496	0.2496	0.3496	0.4496	0.5496	0.6496	0.7496	0.8496	0.9496	1.0496	1.1496	1.2496	1.3496	1.4496	1.5496	1.6496	1.7496	1.8496	1.9496	2.0496	2.1496	2.2496	2.3496	2.4496	2.5496	2.6496	2.7496	2.8496	2.9496	3.0496	3.1496	3.2496	3.3496	3.4496	3.5496	3.6496	3.7496	3.8496	3.9496
Decording error, pyrUp	1.82252	2.2589	2.13019	2.12606	1.72945	1.71037	1.51171	1.19286	2.5	2.46949	2.82069	2.16667	1.91081	0.871111	1.92192	2.27031	2.69091	2.64038	2.74565	2.33472	2.12206	1.95735	2.838	2.95192	2.72742	2.47742	2.49385	1.97386	2.21053	2.34058	2.24444	2.84706	2.34167	2.38226	2.58714	2.41579	2.74211	2.74394	2.1726	2.51125	2.85352	2.65342	2.04085	2.74795	2.72597	2.32381	1.75741	2.11525	1.88367
	0.808108	1.50822	0.681132	1.63576	1.40982	1.07988	0.785586	0.699107	2.18684	2.12034	1.7	1.42899	1.01892	0.8	1.25479	1.48281	2.10682	1.65192	2.13696	1.97361	1.28529	1.33971	1.836	1.67692	1.66774	1.29677	1.89077	1.59773	1.97719	1.69855	1.3375	2.26029	1.36667	1.20645	1.76429	2.05	2.23421	1.94545	1.03973	1.34625	2.15634	1.99726	1.50704	1.87123	1.23636	1.61905	0.888889	0.972881	1.50612
	0.474775	1.40959	0.711321	1.1303	0.977914	0.843293	0.542342	0.460714	1.81053	1.62542	1.56207	1.08696	0.67027	0.664444	0.778082	1.15	1.33636	1.06346	1.5587	1.76528	0.941176	0.995588	1.24	1.06346	1.25484	0.859677	1.22769	1.45795	1.6	1.44348	1.03611	1.99412	1.35625	0.75	1.22571	1.43553	2.19737	1.57424	0.605479	0.875	1.56479	1.4411	1.42817	1.35479	0.733766	1.4119	0.577778	0.80339	0.936735
	0.376577	1.10959	0.441509	0.905455	0.83865	0.640854	0.378378	0.390179	1.46842	1.37966	1.37241	0.942754	0.548649	0.671111	0.40411	0.875	0.831818	1.34038	1.32391	1.32222	0.995588	0.932353	0.764	0.942308	1.16613	0.622581	1.23692	1.3	1.37193	1.28986	0.618056	1.67206	0.941667	0.517742	0.917143	1.17237	1.62368	1.10152	0.490411	0.57625	1.27887	1.03699	1.22676	1.33425	0.57013	1.37143	0.381481	0.840678	0.930612
	0.402703	0.891096	0.369811	0.902424	0.608589	0.634756	0.359459	0.423214	1.11053	0.986441	1.32931	0.874638	0.397297	0.333333	0.576712	0.664063	0.584091	0.907692	1.16739	0.994444	0.838235	0.8	0.828	0.701923	0.853226	0.617742	0.986154	1.03523	1.1614	1.15797	0.408333	1.46765	0.510417	0.612903	0.788571	0.675	1.64474	0.886364	0.532877	0.46375	1.19437	0.680822	1.0493	1.13562	0.425974	1.3881	0.264815	0.628814	0.738776
	0.326126	0.825342	0.2	0.794545	0.51227	0.542683	0.35045	0.269643	1.50789	1.04915	1.05517	0.725362	0.578378	0.206667	0.567123	0.696875	0.627273	0.984615	1.08043	1.19583	0.764706	0.679412	0.768	0.736538	0.856452	0.537097	0.716923	1.00341	1.22281	1.27101	0.379167	1.21029	0.41875	0.651613	0.801429	0.535526	1.49211	0.886364	0.40274	0.53625	1.06338	0.534247	0.967606	1.05616	0.384416	1.06905	0.266667	0.627119	0.914286
	0.403604	0.628082	0.273585	0.652727	0.428834	0.562195	0.232432	0.280357	1.23158	1.1661	1.26379	0.625362	0.718919	0.277778	0.70411	0.653125	0.579545	0.842308	0.836957	0.893056	0.908824	0.608824	0.704	0.623077	0.929032	0.474194	0.621538	0.821591	1.12105	1.23478	0.286111	1.01029	0.439583	0.553226	0.732857	0.486842	1.30789	0.662121	0.258904	0.49375	0.974648	0.491781	1.02394	0.854795	0.354545	0.633333	0.353704	0.530508	0.797959
	0.292793	0.643836	0.3	0.670909	0.492638	0.419512	0.137838	0.1625	1.19474	1.08814	1.26897	0.507971	0.697297	0.366667	0.410959	0.684375	0.638636	0.875	0.973913	0.973611	1.00294	0.482353	0.698	0.436538	0.724194	0.396774	0.555385	0.894318	1.21404	0.931884	0.225	0.873529	0.377083	0.46129	0.658571	0.303947	1.22105	0.55303	0.212329	0.38625	0.884507	0.376712	1.14225	0.772603	0.267532	0.511905	0.381481	0.569492	0.55102
	0.303604	0.515753	0.445283	0.698182	0.538037	0.334756	0.268468	0.201786	1.21842	0.986441	1.17931	0.441304	0.748649	0.373333	0.456164	0.589063	0.527273	0.715385	0.91087	1.11528	0.827941	0.708824	0.55	0.530769	0.809677	0.275806	0.390769	0.861364	1.18596	0.810145	0.280556	0.757353	0.320833	0.672581	0.542857	0.285526	0.976316	0.425758	0.30274	0.4	0.81831	0.478082	1.25352	0.476712	0.388312	0.452381	0.383333	0.769492	0.773469
	0.347748	0.488356	0.316981	0.560606	0.46319	0.406098	0.334234	0.165179	0.792105	0.801695	0.913793	0.297101	0.954054	0.3	0.410959	0.5875	0.418182	0.825	1.09783	1.01944	0.957353	0.65	0.522	0.265385	0.733871	0.341935	0.538462	0.679545	0.921053	0.87971	0.2875	0.526471	0.245833	0.696774	0.494286	0.267105	0.978947	0.487879	0.361644	0.38875	0.825352	0.458904	1.09859	0.434247	0.31039	0.321429	0.451852	0.676271	0.695918
	0.386486	0.44726	0.286792	0.467879	0.333742	0.402439	0.32973	0.166964	0.615789	0.661017	0.915517	0.302899	0.705405	0.508889	0.534247	0.498438	0.445455	0.759615	0.965217	0.859722	0.905882	0.860294	0.56	0.309615	0.622581	0.345161	0.526154	0.655682	0.864912	0.686957	0.333333	0.494118	0.202083	0.624194	0.374286	0.405263	0.926316	0.240909	0.367123	0.34625	0.756338	0.626027	0.833803	0.313699	0.276623	0.388095	0.574074	0.684746	0.593878
	0.38018	0.311644	0.203774	0.484848	0.392638	0.311585	0.238739	0.272321	0.913158	0.955932	0.815517	0.36087	0.445946	0.36	0.434247	0.559375	0.513636	0.998077	0.941304	0.770833	0.676471	0.844118	0.622	0.351923	0.68871	0.179032	0.352308	0.745455	0.863158	0.753623	0.315278	0.525	0.375	0.529032	0.404286	0.477632	0.815789	0.368182	0.427397	0.32875	0.588732	0.609589	0.829577	0.280822	0.255844	0.447619	0.531481	0.513559	0.328571
	0.271171	0.34589	0.335849	0.487273	0.3	0.310976	0.29009	0.332143	0.578947	1.00339	0.725862	0.225362	0.564865	0.215556	0.545205	0.634375	0.431818	0.798077	1.18913	0.506944	0.495588	0.629412	0.684	0.367308	0.604839	0.262903	0.2	0.744318	0.778947	0.833333	0.276389	0.416176	0.216667	0.477419	0.31	0.272368	0.736842	0.239394	0.335616	0.32	0.543662	0.336986	0.76338	0.234247	0.136364	0.445238	0.45	0.567797	0.483673
	0.226126	0.275342	0.192453	0.434545	0.313497	0.266463	0.333333	0.383929	0.410526	1.17627	0.867241	0.330435	0.391892	0.284444	0.4	0.55	0.418182	0.898077	1.05435	0.626389	0.464706	0.464706	0.234	0.315385	0.596774	0.303226	0.286154	0.667045	0.678947	0.486957	0.122222	0.495588	0.147917	0.320968	0.214286	0.415789	0.523684	0.280303	0.258904	0.29375	0.370423	0.513699	0.856338	0.242466	0.0766234	0.511905	0.47037	0.589831	0.473469
	0.258559	0.25274	0.141509	0.298182	0.289571	0.266463	0.377477	0.207143	0.528947	0.889831	0.784483	0.305072	-0.0594595	0.391111	0.342466	0.560937	0.402273	0.753846	0.980435	0.315278	0.482353	0.425	0.2	0.409615	0.43871	0.406452	0.296923	0.751136	0.687719	0.605797	0.106944	0.413235	-0.0291667	0.203226	0.308571	0.357895	0.342105	0.213636	0.235616	0.18	0.426761	0.320548	0.453521	0.165753	-0.0324675	0.442857	0.424074	0.466102	0.142857
	0.112613	0.173288	0.0660377	0.180606	0.194479	0.234146	0.263063	0.175893	0.313158	0.932203	0.696552	0.396377	0.0027027	0.373333	0.19726	0.451563	0.531818	0.584615	0.852174	0.3375	0.485294	0.327941	0.004	0.303846	0.395161	0.190323	0.252308	0.726136	0.47193	0.475362	0.0625	0.375	-0.189583	0.146774	0.265714	0.194737	0.452632	0.165152	0.163014	0.14125	0.366197	0.368493	0.449296	0.171233	-0.0116883	0.378571	0.442593	0.255932	0.118367
	0.255856	0.0561644	0.158491	0.12	0.222699	0.252439	0.136937	0.115179	0.571053	0.672881	0.513793	0.455072	0.191892	0.224444	0.132877	0.498438	0.415909	0.548077	0.580435	0.345833	0.45	0.341176	0.178	0.271154	0.2	0.23871	0.216923	0.682955	0.535088	0.527536	-0.0166667	0.345588	-0.204167	0.237097	0.202857	0.103947	0.563158	0.109091	0.132877	0.02625	0.278873	0.394521	0.153521	0.105479	-0.025974	0.288095	0.462963	0.144068	0.0816327
	0.227027	0.00890411	0.181132	0.150909	0.211043	0.240854	0.100901	0.238393	0.518421	0.757627	0.387931	0.394203	-0.0702703	0.268889	0.241096	0.4125	0.306818	0.363462	0.547826	0.408333	0.401471	0.273529	0.098	0.292308	0.0451613	0.0209677	0.0753846	0.504545	0.552632	0.585507	-0.0236111	0.198529	-0.352083	0.0193548	0.147143	0.134211	0.394737	0.0515152	0.20274	-0.02625	0.139437	0.389041	0.308451	0.0246575	0.0363636	-0.130952	0.307407	0.242373	0.0285714
	0.115315	0.0424658	0.232075	0.0969697	0.105521	0.209756	-0.0162162	0.134821	0.615789	0.637288	0.32069	0.272464	0.156757	0.317778	0.231507	0.214063	0.215909	0.369231	0.743478	0.294444	0.192647	0.204412	0.212	0.196154	0.0951613	-0.0629032	-0.00615385	0.479545	0.482456	0.494203	0.0333333	0.435294	-0.214583	-0.0516129	0.0328571	0.125	0.365789	-0.00606061	0.116438	-0.09875	-0.0732394	0.317808	0.394366	0.0643836	-0.0415584	0.159524	0.225926	0.0864407	-0.0285714
	0.174775	0.10274	0.230189	-0.0187879	-0.0147239	0.079878	-0.0018018	0.0866071	0.521053	0.310169	0.124138	0.228986	0.113514	0.131111	0.128767	0.1875	0.247727	0.115385	0.593478	0.284722	0.248529	0.144118	0.16	0.2	0.0919355	0.0645161	0.0276923	0.418182	0.264912	0.388406	-0.166667	0.594118	-0.254167	-0.0967742	-0.0585714	0.409211	0.221053	0.0984848	0.0616438	-0.0725	-0.0577465	0.305479	0.0746479	1.82502e-17	0.0506494	0.0761905	0.0333333	0.144068	0.0673469
	0.0882883	0.0184932	0.103774	-0.0133333	0.0582822	-0.0256098	-0.200901	-0.0767857	0.236842	0.259322	0.136207	0.196377	0.162162	0.0933333	-0.0123288	0.23125	0.197727	0.155769	0.382609	0.302778	0.0382353	0.239706	0.244	0.194231	0.0145161	0.0258065	-0.0323077	0.0931818	0.191228	0.363768	-0.190278	0.257353	-0.0520833	-0.0145161	-0.0628571	0.475	0.281579	0.122727	0.00958904	0.05125	-0.0605634	0.180822	0.101408	-0.0753425	0.132468	0.0714286	0.0592593	-0.0118644	0.0959184
	-0.113514	-0.0417808	0.124528	-0.135152	-0.0447853	-0.0926829	-0.114414	-0.103571	0.0473684	0.376271	0.175862	0.113043	0.151351	0.117778	-0.0164384	0.096875	0.0954545	0.296154	0.265217	0.276389	0.0529412	0.135294	-0.074	-0.0173077	-0.108065	0.18871	-0.0292308	0.204545	0.0631579	0.282609	-0.186111	0.201471	-0.204167	0.0258065	-0.268571	0.317105	0.181579	0.0212121	-0.0534247	-0.07625	-0.0957746	-0.132877	-0.00140845	-0.109589	0.124675	-0.259524	-0.103704	0.0983051	-0.0489796
	-0.0684685	-0.118493	-0.00377358	-0.206667	0.0662577	-0.140244	-0.143243	-0.129464	0.107895	0.181356	0.122414	0.15942	0.0594595	-0.304444	-0.128767	0.1875	0.229545	0.251923	0.447826	0.161111	0.0352941	0.183824	-0.122	0.103846	-0.216129	0.0370968	-0.0338462	0.0761364	-0.0684211	0.350725	-0.161111	0.197059	-0.0916667	0.0887097	-0.354286	0.123684	0.0815789	-0.0606061	-0.246575	-0.15375	-0.314085	-0.142466	-0.0605634	0.0191781	-0.0948052	-0.0880952	-0.0574074	0.0864407	-0.467347
	-0.148649	-0.169178	0.0566038	-0.135758	-0.0361963	-0.142683	-0.261261	-0.305357	-0.0210526	0.161017	0.260345	0.0442029	-0.245946	-0.344444	-0.264384	0.0953125	0.0340909	0.373077	0.58913	-0.0763889	0.198529	0.0514706	-0.124	0.0461538	-0.216129	-0.0483871	0.0646154	-0.0511364	-0.077193	0.204348	0.0527778	0.205882	-0.252083	0.0709677	-0.412857	0.101316	-0.0552632	-0.0030303	-0.175342	-0.12	-0.567606	-0.10137	-0.2	-0.0328767	-0.105195	-0.183333	-0.12037	0.255932	-0.726531
	-0.178378	-0.308904	-0.0188679	-0.145455	-0.128221	-0.191463	-0.23964	-0.388393	-0.0684211	0.0389831	0.0637931	0.015942	-0.351351	-0.544444	-0.417808	0.046875	0.111364	0.378846	0.247826	-0.184722	0.135294	-0.101471	-0.216	0.0634615	-0.217742	-0.0822581	0.00923077	0.00113636	-0.233333	0.15942	-0.0402778	0.276471	-0.229167	-0.0709677	-0.521429	0.0460526	-0.0263158	-0.156061	-0.112329	-0.06125	-0.428169	-0.141096	-0.252113	-0.0205479	-0.0701299	-0.0404762	-0.0740741	-0.154237	-0.426531
	-0.154054	-0.517123	-0.360377	-0.14303	-0.148466	-0.328049	-0.354955	-0.434821	-0.255263	-0.125424	-0.0465517	0.0398551	-0.397297	-0.248889	-0.367123	-0.0203125	0.125	0.242308	0.36087	-0.15	-0.111765	-0.0308824	-0.426	0.00961538	-0.159677	-0.274194	0.0138462	-0.121591	-0.270175	0.118841	-0.0444444	0.317647	-0.53125	-0.00322581	-0.404286	-0.00394737	-0.113158	-0.178788	-0.128767	-0.06375	-0.494366	-0.210959	-0.257746	-0.119178	-0.215584	-0.242857	-0.353704	-0.233898	-0.502041
	-0.191892	-0.358219	-0.207547	-0.251515	-0.174233	-0.415244	-0.574775	-0.469643	-0.205263	-0.149153	-0.0396552	-0.205797	-0.489189	-0.264444	-0.563014	-0.170312	0.125	0.157692	0.297826	-0.372222	-0.382353	-0.0838235	-0.378	-0.182692	-0.0903226	-0.170968	-0.0707692	-0.126136	-0.489474	-0.0289855	0.05	0.266176	-0.260417	0.0564516	-0.387143	-0.075	0.221053	-0.2	-0.139726	-0.15875	-0.449296	-0.390411	-0.305634	-0.141096	-0.318182	0.0166667	-0.392593	-0.0322034	-0.555102
	-0.357658	-0.3	-0.218868	-0.231515	-0.265031	-0.503049	-0.602703	-0.524107	-0.147368	-0.138983	-0.0948276	-0.205797	-0.472973	-0.217778	-0.543836	-0.11875	-0.0772727	0.0269231	0.145652	-0.388889	-0.391176	-0.127941	-0.318	-0.119231	-0.164516	-0.156452	-0.00769231	-0.343182	-0.512281	-0.0971014	-0.00694444	0.180882	-0.439583	-0.241935	-0.412857	-0.0328947	0.192105	-0.257576	-0.290411	-0.135	-0.485915	-0.508219	-0.423944	-0.279452	-0.149351	-0.0047619	-0.455556	-0.225424	-0.783673
	-0.438739	-0.34589	-0.335849	-0.293333	-0.372393	-0.566463	-0.428829	-0.641071	-0.234211	-0.10678	-0.0913793	-0.217391	-0.591892	-0.333333	-0.727397	-0.10625	-0.0522727	-0.0711538	-0.0347826	-0.329167	-0.304412	-0.155882	-0.48	-0.305769	-0.0467742	-0.196774	-0.123077	-0.409091	-0.494737	-0.2	-0.0902778	-0.0485294	-0.466667	-0.16129	-0.151429	-0.0921053	-0.186842	-0.125758	-0.568493	-0.17625	-0.377465	-0.417808	-0.569014	-0.158904	-5.47902e-17	-0.00952381	-0.559259	-0.294915	-0.473469
	-0.49009	-0.455479	-0.569811	-0.28303	-0.467485	-0.673171	-0.555856	-0.58125	-0.578947	0.0864407	-0.168966	-0.234783	-0.816216	-0.3	-0.860274	0.0109375	-0.113636	-0.117308	0.16087	-0.458333	-0.601471	-0.186765	-0.742	-0.348077	-0.208065	-0.43871	-0.292308	-0.403409	-0.314035	-0.462319	-0.143056	-0.0161765	-0.589583	-0.280645	-0.15	-0.0381579	0.134211	-0.266667	-0.469863	-0.11125	-0.314085	-0.447945	-0.602817	-0.138356	-0.103896	0.104762	-0.424074	-0.298305	-0.52449
	-0.562162	-0.590411	-0.549057	-0.469697	-0.541718	-0.615854	-0.540541	-0.766071	-0.331579	-0.279661	-0.324138	-0.293478	-0.943243	-0.328889	-0.913699	-0.028125	-0.0545455	-0.396154	-0.0369565	-0.481944	-0.354412	-0.372059	-0.546	-0.111538	-0.116129	-0.175806	-0.26	-0.529545	0.077193	-0.372464	-0.0597222	-0.0676471	-0.35	-0.430645	-0.304286	-0.0184211	0.118421	-0.183333	-0.491781	-0.00375	-0.335211	-0.413699	-0.549296	-0.191781	-0.249351	-0.0452381	-0.818519	-0.384746	-0.704082
	-0.641441	-0.622603	-0.554717	-0.401818	-0.78589	-0.568293	-0.862162	-0.916071	-0.571053	-0.444068	-0.191379	-0.48913	-1.15676	-0.304444	-0.917808	-0.0765625	-0.0522727	-0.371154	-0.0608696	-0.579167	-0.798529	-0.516176	-0.484	-0.109615	-0.0548387	-0.185484	-0.247692	-0.611364	-0.0807018	-0.34058	-0.138889	-0.0823529	-0.304167	-0.425806	-0.28	-0.0789474	0.155263	-0.175758	-0.473973	-0.09125	-0.290141	-0.505479	-0.852113	-0.168493	-0.222078	0.135714	-0.768519	-0.3	-0.973469
	-0.608108	-0.60274	-0.528302	-0.370303	-0.687117	-0.757317	-0.881982	-1.06339	-0.721053	-0.544068	-0.282759	-0.649275	-1.28919	-0.5	-0.761644	-0.15625	-0.0477273	-0.519231	-0.102174	-0.605556	-0.870588	-0.397059	-0.348	-0.107692	-0.21129	-0.329032	-0.207692	-0.820455	-0.280702	-0.436232	-0.238889	-0.432353	-0.279167	-0.374194	-0.225714	-0.184211	-0.0473684	-0.227273	-0.361644	0.03	-0.670423	-0.491781	-1.00986	-0.290411	-0.198701	0.0428571	-0.707407	-0.632203	-1.47755
	-0.663964	-0.617123	-0.520755	-0.392727	-0.815951	-0.906098	-1.03694	-1.14375	-0.85	-0.781356	-0.132759	-0.781884	-1.22162	-0.428889	-0.745205	-0.270313	-0.125	-0.526923	-0.367391	-0.605556	-1.01618	-0.580882	-0.58	-0.148077	-0.18871	-0.330645	-0.316923	-0.919318	-0.32807	-0.423188	-0.25	-0.372059	-0.352083	-0.579032	-0.417143	-0.202632	-0.0947368	-0.254545	-0.420548	-0.05	-0.63662	-0.447945	-1.28451	-0.30137	-0.192208	-0.278571	-0.935185	-0.849153	-1.2
	-0.892793	-0.620548	-0.766038	-0.535758	-0.869939	-0.855488	-1.16757	-1.34732	-1.01579	-0.766102	-0.331034	-0.784783	-1.17027	-0.613333	-0.741096	-0.435938	-0.240909	-0.492308	-0.134783	-0.630556	-1.08235	-0.613235	-0.938	-0.207692	-0.167742	-0.287097	-0.396923	-1.00682	-0.496491	-0.571014	-0.356944	-0.473529	-0.304167	-0.448387	-0.43	-0.340789	-0.244737	-0.416667	-0.450685	-0.15375	-0.457746	-0.684932	-1.15915	-0.365753	-0.301299	-0.233333	-0.790741	-0.791525	-1.27143
	-1.13423	-0.713014	-0.798113	-0.679394	-0.762577	-1.01951	-1.32973	-1.27411	-0.794737	-0.633898	-0.272414	-0.832609	-0.854054	-0.835556	-1.04795	-0.451562	-0.245455	-0.467308	-0.152174	-0.888889	-0.85	-0.777941	-0.988	-0.101923	-0.217742	-0.193548	-0.569231	-0.871591	-0.794737	-0.734783	-0.259722	-0.498529	-0.2875	-0.437097	-0.387143	-0.375	-0.223684	-0.575758	-0.413699	-0.11625	-0.514085	-0.867123	-1.19437	-0.313699	-0.409091	-0.142857	-0.974074	-0.805085	-1.5102
	-1.08018	-0.871918	-0.9	-0.807879	-0.869325	-1.1439	-1.46667	-1.57321	-0.655263	-0.608475	-0.222414	-0.923913	-1.33243	-1.17111	-1.00411	-0.492187	-0.334091	-0.453846	-0.38913	-0.793056	-1.01029	-0.661765	-0.952	-0.196154	-0.25	-0.0435484	-0.636923	-1.1375	-0.914035	-0.708696	-0.477778	-0.511765	-0.264583	-0.495161	-0.518571	-0.567105	-0.571053	-0.769697	-0.450685	-0.12125	-0.494366	-1.10685	-1.4662	-0.363014	-0.531169	-0.207143	-1.21111	-0.776271	-1.4
	-1.28108	-0.887671	-1.10943	-0.930303	-0.946012	-1.25671	-1.72703	-1.61875	-0.776316	-0.608475	-0.360345	-1.16884	-1.51892	-1.66444	-1.21781	-0.68125	-0.402273	-0.525	-0.56087	-0.6375	-1.12206	-0.935294	-1.176	-0.305769	-0.175806	-0.109677	-0.766154	-1.32614	-0.938596	-0.628986	-0.469444	-0.375	-0.179167	-0.601613	-0.49	-0.675	-0.452632	-0.581818	-0.620548	-0.26	-0.676056	-0.69726	-1.29296	-0.309589	-0.337662	-0.288095	-0.898148	-0.755932	-1.66939
	-1.58108	-0.976027	-1.43585	-1.07636	-1.26748	-1.64817	-1.82883	-1.95179	-0.923684	-0.645763	-0.577586	-1.3413	-1.76757	-1.69333	-1.50411	-1.03438	-0.359091	-0.755769	-0.656522	-0.963889	-1.08971	-1.12794	-0.948	-0.355769	-0.316129	-0.282258	-0.866154	-1.40795	-1.02632	-0.744928	-0.816667	-0.494118	-0.29375	-0.577419	-0.547143	-0.893421	-0.323684	-0.669697	-0.639726	-0.32875	-0.652113	-0.610959	-1.47183	-0.641096	-0.463636	-0.55	-1.08333	-0.961017	-1.84286
	-2.12613	-1.48356	-2.33585	-1.67758	-1.83742	-2.14268	-2.4045	-2.57321	-1.55	-1.22034	-1.2	-1.76449	-2.15676	-2.69556	-2.13836	-1.45469	-1.00227	-1.19615	-1.12609	-1.44306	-1.74706	-1.88088	-1.998	-0.857692	-0.790323	-1.15806	-1.17385	-1.67614	-1.25614	-1.44493	-1.31667	-0.933824	-0.854167	-1.43065	-1.14429	-1.36579	-1.06579	-1.51212	-1.57397	-1.0925	-1.38451	-1.12055	-2.07746	-1.20959	-1.14156	-1.36429	-1.74259	-1.82712	-2.20408
Decording error, shuffle	2.05076	1.95866	2.07045	1.84348	2.05428	2.00263	2.2155	2.22632	2.12937	2.04397	1.98076	2.09035	1.95308	2.086	2.01121	1.75881	2.13218	2.00923	2.10922	2.19467	2.00647	2.01788	2.03368	2.00677	1.82423	2.07345	1.96443	1.88539	2.0613	2.06791	1.99275	1.94612	2.19383	2.08161	2.06377	2.05289	1.98147	2.05412	2.11414	1.9094	2.01662	2.05315	2.10685	2.08134	2.21826	1.97324	2.05444	2.09685	2.18682
	1.60393	1.62853	1.42577	1.54752	1.73616	1.74157	1.91335	1.90259	1.741	1.75247	1.66459	1.81465	1.53595	1.67542	1.74523	1.42594	1.76995	1.66754	1.79161	1.89942	1.7335	1.63026	1.61224	1.482	1.50197	1.60045	1.54034	1.71082	1.81179	1.77099	1.52147	1.68421	1.86954	1.62474	1.70294	1.73645	1.67626	1.67612	1.7657	1.46808	1.72346	1.73841	1.84025	1.75945	1.91831	1.5721	1.75044	1.67	1.80669
	1.40355	1.44362	1.17811	1.37577	1.54793	1.53291	1.73777	1.71605	1.54537	1.54698	1.45783	1.61125	1.31854	1.48	1.57216	1.24822	1.53168	1.48423	1.61213	1.74567	1.55768	1.45024	1.38324	1.26396	1.26787	1.41071	1.34603	1.57064	1.65004	1.57487	1.32283	1.4945	1.62638	1.43465	1.51977	1.57337	1.45153	1.48312	1.53622	1.21607	1.53383	1.58792	1.68341	1.52378	1.72052	1.37776	1.53733	1.52549	1.59865
	1.25867	1.32549	1.02196	1.24399	1.41658	1.39927	1.5978	1.54377	1.41489	1.45444	1.31366	1.44916	1.21065	1.3192	1.4	1.15616	1.3755	1.36042	1.50843	1.62561	1.4105	1.30112	1.27996	1.17146	1.12652	1.32987	1.19126	1.438	1.55039	1.48203	1.20772	1.34356	1.49658	1.2909	1.37623	1.46789	1.31968	1.31245	1.378	1.10265	1.42496	1.43068	1.55986	1.39625	1.56192	1.23633	1.40211	1.37217	1.48498
	1.19396	1.23101	0.921811	1.15915	1.30813	1.26557	1.47618	1.40918	1.33511	1.35312	1.24217	1.30758	1.12259	1.22716	1.27205	1.06644	1.24159	1.28796	1.4487	1.51267	1.34097	1.16862	1.19372	1.08592	1.02874	1.20616	1.08852	1.33014	1.47621	1.36904	1.11839	1.23191	1.39933	1.21152	1.26431	1.35058	1.22116	1.23352	1.23389	1.04662	1.35842	1.33137	1.48025	1.26332	1.46621	1.14686	1.29093	1.28315	1.41988
	1.09611	1.16174	0.859358	1.05816	1.22337	1.15195	1.3851	1.28568	1.29284	1.26641	1.14169	1.19165	1.00097	1.12191	1.15438	0.967437	1.13805	1.203	1.35787	1.40211	1.27185	1.04338	1.11744	1.00915	0.946387	1.12719	1.00545	1.19811	1.37825	1.26325	1.02797	1.12065	1.34246	1.12171	1.16083	1.22176	1.12321	1.14836	1.11627	0.9489	1.26648	1.21764	1.3642	1.15997	1.3473	1.04395	1.19107	1.1921	1.32988
	0.999514	1.07271	0.823698	0.966182	1.13036	1.04039	1.27068	1.17052	1.20084	1.15173	1.04552	1.07986	0.945351	1.01951	1.04485	0.902656	1.07918	1.10592	1.26335	1.31769	1.17094	0.934412	1.06704	0.911385	0.856419	1.06719	0.9508	1.0997	1.26175	1.15664	0.930306	1.00515	1.23596	1.04758	1.07586	1.14487	1.04026	1.04912	0.985836	0.876525	1.16496	1.10241	1.27603	1.0686	1.24743	0.984143	1.06996	1.13407	1.23522
	0.920342	0.966863	0.781208	0.87377	1.03794	0.934244	1.14294	1.05318	1.08879	1.06546	0.969345	0.982449	0.865081	0.916667	0.951205	0.803937	0.9765	1.01338	1.21174	1.22156	1.07241	0.820647	0.978	0.853269	0.786806	1.03087	0.861446	0.998477	1.15582	1.07507	0.854361	0.9445	1.18554	0.97771	1.01769	1.05216	0.946053	0.973818	0.879178	0.772325	1.08352	1.01397	1.14403	0.963918	1.14582	0.883286	0.91937	1.03949	1.13461
	0.823946	0.904329	0.702189	0.806473	0.94438	0.826244	1.04276	0.934143	0.996	0.967288	0.891172	0.846145	0.835189	0.846178	0.864329	0.731906	0.882	0.934769	1.11378	1.13742	1.00971	0.706206	0.91884	0.788692	0.738613	0.927226	0.778431	0.90525	1.06281	0.973159	0.81075	0.887588	1.09629	0.852516	0.9198	0.961211	0.865263	0.934606	0.765836	0.728925	0.97938	0.924329	1.05107	0.887205	1.06203	0.837	0.825667	0.951085	1.06327
	0.736324	0.831205	0.640226	0.730994	0.843337	0.743756	0.944829	0.811214	0.937842	0.917051	0.840793	0.769	0.778378	0.747289	0.752521	0.637094	0.799818	0.852115	1.02187	1.05525	0.915471	0.628559	0.84092	0.713769	0.64371	0.866774	0.721477	0.806977	0.971754	0.898145	0.7625	0.789176	1.05304	0.801323	0.8294	0.900789	0.788053	0.864576	0.680822	0.659275	0.906113	0.841945	0.952169	0.818986	0.967013	0.782143	0.735444	0.882407	0.970082
	0.64382	0.742904	0.551887	0.639891	0.768883	0.662585	0.846649	0.7395	0.824211	0.808576	0.752966	0.680043	0.670865	0.685511	0.705918	0.5715	0.7105	0.757462	0.932348	0.975944	0.819735	0.512235	0.72004	0.633615	0.585258	0.812871	0.652277	0.685773	0.879965	0.810348	0.709694	0.731	0.98675	0.719903	0.7586	0.787763	0.764526	0.785212	0.606959	0.6055	0.822056	0.759151	0.881465	0.76863	0.909844	0.718952	0.649556	0.810814	0.85351
	0.589153	0.675849	0.513962	0.576921	0.683166	0.584402	0.748162	0.646661	0.750789	0.747356	0.654966	0.616797	0.568865	0.578578	0.600329	0.505938	0.669227	0.694538	0.835	0.89275	0.730676	0.443147	0.68792	0.572	0.542065	0.730161	0.570831	0.584705	0.799509	0.722899	0.665167	0.656353	0.914792	0.671806	0.690857	0.710395	0.710053	0.724485	0.548356	0.576675	0.777155	0.690438	0.782479	0.694219	0.842519	0.644	0.593963	0.709119	0.803143
	0.505982	0.602616	0.430226	0.505867	0.596307	0.487585	0.67573	0.562589	0.711211	0.660746	0.600241	0.54271	0.519892	0.508267	0.518356	0.445656	0.602273	0.614038	0.773435	0.797278	0.666882	0.372176	0.62188	0.529654	0.510871	0.629161	0.512554	0.494955	0.727333	0.665536	0.591139	0.576971	0.882542	0.602903	0.623143	0.645632	0.649737	0.662576	0.480192	0.52645	0.719408	0.61274	0.704338	0.636767	0.755195	0.622619	0.497111	0.629017	0.738653
	0.438306	0.545384	0.385472	0.439176	0.506344	0.424049	0.586342	0.487196	0.612316	0.555186	0.527345	0.473464	0.446108	0.429422	0.444877	0.376656	0.520273	0.517231	0.71987	0.710139	0.574794	0.285441	0.5334	0.467462	0.454935	0.571065	0.446523	0.41425	0.636877	0.578058	0.543	0.519618	0.781792	0.550258	0.570886	0.579132	0.629789	0.592091	0.421562	0.472925	0.642789	0.514493	0.604113	0.592301	0.676675	0.589476	0.452407	0.541085	0.645633
	0.365586	0.47674	0.323887	0.383927	0.433178	0.354049	0.50782	0.409661	0.554263	0.496644	0.475793	0.382623	0.369514	0.3772	0.352658	0.291437	0.478591	0.450962	0.638217	0.611417	0.493824	0.230676	0.4728	0.380846	0.413226	0.524387	0.366585	0.353886	0.548667	0.503391	0.502417	0.477941	0.712958	0.503	0.529829	0.508053	0.545737	0.519758	0.36011	0.43665	0.579014	0.443151	0.522986	0.551123	0.599506	0.509	0.385333	0.467356	0.592571
	0.276162	0.411411	0.263849	0.325879	0.355853	0.288951	0.440667	0.322518	0.473632	0.396441	0.407103	0.31329	0.337514	0.293244	0.264411	0.225437	0.401909	0.388269	0.527	0.526361	0.414412	0.1455	0.40744	0.331692	0.394226	0.449323	0.312185	0.279114	0.462351	0.416812	0.438333	0.390588	0.625292	0.418258	0.4754	0.419632	0.472579	0.463636	0.327726	0.393975	0.522451	0.379096	0.438197	0.497534	0.520961	0.46681	0.291407	0.380949	0.48902
	0.215856	0.328479	0.211132	0.263636	0.277534	0.227244	0.363171	0.259196	0.421526	0.308746	0.346552	0.236	0.23827	0.223244	0.205863	0.144781	0.326955	0.319846	0.440217	0.46475	0.315382	0.0618824	0.35544	0.2825	0.357774	0.366871	0.256062	0.191659	0.377263	0.360609	0.371111	0.335794	0.551833	0.372484	0.426686	0.361711	0.395737	0.407455	0.273507	0.351275	0.455803	0.299452	0.387634	0.470055	0.454494	0.390286	0.20937	0.306136	0.429061
	0.138577	0.268	0.166792	0.218339	0.189436	0.171195	0.27218	0.185	0.290842	0.221559	0.287276	0.166826	0.161135	0.161467	0.129808	0.0859375	0.265409	0.248692	0.349	0.381028	0.217088	-0.0126765	0.2968	0.242808	0.324774	0.314548	0.202308	0.100455	0.295509	0.287855	0.288972	0.272382	0.492333	0.307226	0.362171	0.271211	0.351684	0.371212	0.223973	0.3017	0.388901	0.245507	0.308	0.407534	0.390494	0.330286	0.147296	0.243017	0.367224
	0.0895495	0.16837	0.104868	0.159212	0.100294	0.121244	0.178559	0.116089	0.265947	0.157559	0.234103	0.103638	0.0826486	0.0709333	0.0605205	0.0194375	0.220409	0.172308	0.274304	0.320194	0.145029	-0.0493824	0.2142	0.179808	0.267387	0.270839	0.109754	0.036	0.211333	0.233681	0.235278	0.186294	0.409792	0.236452	0.3136	0.200947	0.279263	0.293818	0.169315	0.236375	0.311859	0.18589	0.208535	0.377068	0.329714	0.273524	0.0794815	0.162983	0.276082
	0.0263423	0.10789	0.0550943	0.0918788	0.0412393	0.0719268	0.112	0.063625	0.190842	0.0490508	0.171345	0.0588116	0.0287568	0.00991111	0.018	-0.0493125	0.173864	0.101692	0.168261	0.25425	0.0680882	-0.0887647	0.15968	0.133538	0.222484	0.170194	0.0634769	-0.0448409	0.137544	0.148203	0.172194	0.124706	0.342875	0.154742	0.261686	0.141921	0.216211	0.204424	0.127671	0.1876	0.230676	0.113644	0.141718	0.30789	0.253013	0.216619	0.0332222	0.078	0.204041
	-0.0358018	0.0459315	0.0175472	0.0350182	-0.0386135	0.0223659	0.0638378	0.00764286	0.149421	0.0175254	0.105414	-0.00227536	-0.0388108	-0.0252889	-0.0733973	-0.110719	0.0998636	0.0335385	0.0950435	0.179444	-0.0151765	-0.140824	0.11392	0.077	0.162065	0.102839	-0.0136	-0.133295	0.0652632	0.103739	0.0861389	0.0362059	0.261667	0.109903	0.191771	0.0612895	0.138632	0.134182	0.0794521	0.13355	0.180028	0.0462466	0.0471831	0.251123	0.177818	0.138905	-0.0264074	0.0249153	0.127592
	-0.088973	-0.0179315	-0.0303774	-0.0375515	-0.101117	-0.0421341	0.0072973	-0.0642143	0.0545263	-0.0693559	0.027931	-0.0636377	-0.082973	-0.0772	-0.104822	-0.198156	0.0680455	-0.0403462	0.0454348	0.117222	-0.0822647	-0.173088	0.04408	0.00776923	0.0837419	0.0507097	-0.0592615	-0.199091	0.00210526	0.0176232	0.0309444	-0.0212941	0.183167	0.0457742	0.136743	0.000315789	0.0862632	0.0621212	0.0206027	0.07475	0.0923099	-0.0263014	-0.0377465	0.193589	0.124831	0.0854286	-0.0801481	-0.0462034	0.0394286
	-0.148793	-0.0889726	-0.0881509	-0.106048	-0.174454	-0.0980976	-0.0637297	-0.102946	-0.0148421	-0.143186	-0.0352759	-0.114449	-0.163568	-0.159022	-0.159699	-0.260562	0.00586364	-0.0930385	-0.0717826	0.0396111	-0.1515	-0.198765	-0.03516	-0.052	6.45161e-05	-0.0169032	-0.0990154	-0.289159	-0.080386	-0.0385217	-0.0518333	-0.0863529	0.105583	-0.0410645	0.0688	-0.0560526	0.00536842	0.00278788	-0.0218356	-0.004575	0.00850704	-0.0904932	-0.119944	0.127973	0.0538961	0.0213333	-0.121333	-0.122881	-0.0322449
	-0.205207	-0.157014	-0.132415	-0.178752	-0.246172	-0.131256	-0.112468	-0.170982	-0.104368	-0.239017	-0.083069	-0.17142	-0.216649	-0.198222	-0.228274	-0.322031	-0.0470455	-0.174462	-0.152652	-0.0248889	-0.227265	-0.253235	-0.095	-0.0857692	-0.0649677	-0.0751613	-0.163846	-0.381273	-0.159228	-0.117449	-0.0976111	-0.158176	0.0360833	-0.0922258	0.00117143	-0.125132	-0.0595789	-0.0592424	-0.0573151	-0.0727	-0.0623099	-0.174192	-0.212225	0.0530685	-0.00361039	-0.0532857	-0.198037	-0.155525	-0.108408
	-0.266306	-0.231288	-0.172755	-0.249103	-0.316405	-0.181659	-0.191423	-0.188875	-0.150526	-0.338915	-0.152897	-0.237275	-0.288324	-0.241333	-0.286575	-0.409719	-0.0920909	-0.219577	-0.206217	-0.09775	-0.285412	-0.307971	-0.15712	-0.152038	-0.121323	-0.153677	-0.241323	-0.455886	-0.217825	-0.209855	-0.149333	-0.238618	-0.0359583	-0.133677	-0.0618857	-0.1945	-0.149526	-0.141939	-0.118959	-0.14055	-0.136535	-0.212411	-0.289408	-0.00128767	-0.0574026	-0.14681	-0.274926	-0.217153	-0.188612
	-0.311964	-0.303411	-0.229774	-0.323127	-0.397387	-0.259317	-0.264486	-0.232339	-0.218947	-0.42922	-0.238379	-0.303493	-0.323676	-0.276711	-0.367699	-0.499375	-0.163	-0.308808	-0.283	-0.176139	-0.381824	-0.373294	-0.2562	-0.204462	-0.187387	-0.223226	-0.318523	-0.538614	-0.295719	-0.270145	-0.22125	-0.309824	-0.099625	-0.186806	-0.140971	-0.271026	-0.211316	-0.220333	-0.167836	-0.191875	-0.24231	-0.287836	-0.377662	-0.0449315	-0.114857	-0.197762	-0.306259	-0.288441	-0.24502
	-0.38045	-0.365493	-0.30283	-0.401952	-0.485313	-0.315463	-0.330072	-0.275464	-0.328526	-0.519017	-0.285034	-0.356275	-0.393459	-0.3432	-0.445781	-0.588969	-0.194773	-0.379462	-0.400391	-0.217167	-0.456735	-0.396235	-0.30952	-0.290769	-0.279097	-0.284613	-0.367477	-0.621182	-0.38793	-0.335333	-0.303722	-0.378235	-0.169417	-0.223548	-0.232457	-0.356316	-0.280474	-0.279333	-0.212904	-0.249225	-0.295972	-0.340822	-0.450789	-0.118575	-0.182364	-0.286762	-0.372222	-0.360542	-0.321959
	-0.456595	-0.444027	-0.35234	-0.487248	-0.554528	-0.398866	-0.393225	-0.341643	-0.374053	-0.605051	-0.371	-0.420058	-0.454703	-0.412578	-0.513726	-0.680781	-0.259636	-0.433731	-0.487522	-0.320944	-0.538882	-0.4425	-0.385	-0.378846	-0.355935	-0.347194	-0.435292	-0.711614	-0.464982	-0.392783	-0.374194	-0.440265	-0.251417	-0.307613	-0.311314	-0.434105	-0.345526	-0.340758	-0.270521	-0.320475	-0.397915	-0.423836	-0.505662	-0.172082	-0.248182	-0.358286	-0.449074	-0.459186	-0.399102
	-0.526523	-0.521918	-0.380415	-0.5656	-0.646528	-0.464049	-0.458541	-0.415536	-0.435053	-0.708475	-0.416793	-0.487449	-0.54973	-0.495333	-0.593671	-0.767375	-0.344227	-0.563423	-0.584739	-0.41625	-0.650647	-0.466176	-0.46728	-0.457115	-0.481839	-0.440645	-0.501723	-0.794	-0.564877	-0.460319	-0.462722	-0.507441	-0.308417	-0.403774	-0.3652	-0.489184	-0.480105	-0.408909	-0.316247	-0.3953	-0.479606	-0.495973	-0.601577	-0.272247	-0.30413	-0.437429	-0.506667	-0.511051	-0.448367
	-0.596306	-0.619767	-0.458528	-0.655636	-0.715914	-0.555659	-0.521946	-0.481429	-0.558579	-0.767695	-0.505586	-0.553696	-0.66027	-0.545511	-0.694247	-0.865406	-0.381091	-0.618692	-0.669609	-0.480667	-0.722324	-0.525176	-0.54212	-0.527769	-0.569194	-0.548	-0.601692	-0.880477	-0.638982	-0.556435	-0.549556	-0.625294	-0.401958	-0.501161	-0.475914	-0.552289	-0.570737	-0.474667	-0.383096	-0.483	-0.558507	-0.61611	-0.712394	-0.35063	-0.380935	-0.516238	-0.564963	-0.548271	-0.572367
	-0.660018	-0.724041	-0.495585	-0.761515	-0.786503	-0.62772	-0.610541	-0.551179	-0.631842	-0.858712	-0.600552	-0.637623	-0.741243	-0.596533	-0.762575	-0.97	-0.461227	-0.698346	-0.759565	-0.567889	-0.814471	-0.586706	-0.63608	-0.595962	-0.655032	-0.609129	-0.6876	-0.968523	-0.742421	-0.636232	-0.631528	-0.705676	-0.485542	-0.555774	-0.560086	-0.664132	-0.706579	-0.565455	-0.470192	-0.5745	-0.653634	-0.676301	-0.778394	-0.449534	-0.466779	-0.613095	-0.663704	-0.654949	-0.624612
	-0.743279	-0.813589	-0.546151	-0.877164	-0.880724	-0.721756	-0.711874	-0.635179	-0.773579	-0.909492	-0.666138	-0.728522	-0.787243	-0.682711	-0.860466	-1.09975	-0.541591	-0.803308	-0.837348	-0.650889	-0.909676	-0.666206	-0.72072	-0.679385	-0.773452	-0.683419	-0.771785	-1.03239	-0.818807	-0.73771	-0.743972	-0.816324	-0.569958	-0.655903	-0.665943	-0.748658	-0.768105	-0.635879	-0.568055	-0.6891	-0.787155	-0.765863	-0.881099	-0.546548	-0.57826	-0.713952	-0.758407	-0.760542	-0.71849
	-0.831279	-0.915685	-0.636679	-0.993212	-0.955264	-0.83761	-0.786865	-0.724554	-0.823105	-1.01973	-0.792	-0.819565	-0.874378	-0.753467	-0.94663	-1.198	-0.653818	-0.871385	-0.925	-0.751639	-0.967029	-0.754088	-0.81724	-0.740038	-0.886613	-0.771161	-0.844523	-1.12818	-0.931368	-0.847362	-0.855278	-0.913912	-0.665458	-0.734742	-0.743429	-0.848526	-0.888579	-0.736515	-0.660274	-0.774725	-0.896225	-0.847534	-0.958113	-0.653425	-0.647818	-0.816667	-0.864074	-0.814949	-0.811143
	-0.909477	-1.01573	-0.718226	-1.10827	-1.03773	-0.928476	-0.868937	-0.805393	-0.908158	-1.10647	-0.892345	-0.933014	-0.973027	-0.836578	-1.03636	-1.32369	-0.740364	-0.958	-1.01409	-0.826722	-1.07865	-0.863618	-0.94404	-0.816154	-1.00406	-0.844387	-0.941723	-1.25318	-1.02323	-0.945072	-0.983389	-1.03165	-0.791625	-0.819871	-0.840371	-0.939816	-1.02211	-0.845333	-0.756932	-0.890925	-1.01118	-0.956438	-1.07386	-0.767479	-0.737558	-0.935714	-0.961	-0.907661	-0.913061
	-1.01261	-1.13153	-0.820679	-1.22176	-1.16548	-1.03043	-0.957027	-0.874679	-0.971789	-1.20675	-0.99169	-1.04701	-1.06881	-0.980978	-1.0954	-1.41875	-0.802455	-1.07435	-1.08822	-0.942111	-1.15585	-0.942	-1.02328	-0.899462	-1.1069	-0.936935	-1.0408	-1.36259	-1.09604	-1.03809	-1.07156	-1.12453	-0.876292	-0.931806	-0.972	-1.05068	-1.15116	-0.945758	-0.869973	-1.03518	-1.11544	-1.06175	-1.16425	-0.895315	-0.845584	-1.0471	-1.05978	-0.969864	-1.02967
	-1.10404	-1.232	-0.912415	-1.3455	-1.25187	-1.1482	-1.06061	-0.975321	-1.07374	-1.26729	-1.10993	-1.18458	-1.17211	-1.09973	-1.18562	-1.52056	-0.967909	-1.16219	-1.17287	-1.04517	-1.24565	-1.05735	-1.09584	-0.989962	-1.23813	-1.03568	-1.13215	-1.46827	-1.19063	-1.14499	-1.14403	-1.27659	-0.956042	-1.01532	-1.06431	-1.16913	-1.26621	-1.05955	-0.972438	-1.14855	-1.2438	-1.16332	-1.23234	-0.989315	-0.976909	-1.14838	-1.14996	-1.05922	-1.07184
	-1.22382	-1.34115	-0.974377	-1.47556	-1.32601	-1.2876	-1.15831	-1.0852	-1.16616	-1.36373	-1.22962	-1.27459	-1.24249	-1.20427	-1.31178	-1.62347	-1.07505	-1.29315	-1.29487	-1.14983	-1.36785	-1.19091	-1.21604	-1.10004	-1.35648	-1.107	-1.27314	-1.57189	-1.29505	-1.29032	-1.24883	-1.40785	-1.06367	-1.11813	-1.22011	-1.29308	-1.36932	-1.17715	-1.10293	-1.27222	-1.34082	-1.29134	-1.34901	-1.12636	-1.11203	-1.24152	-1.3047	-1.15417	-1.16016
	-1.32906	-1.46233	-1.07725	-1.62558	-1.46459	-1.4302	-1.29101	-1.20388	-1.26842	-1.47651	-1.38479	-1.41443	-1.38935	-1.31996	-1.44238	-1.74325	-1.20745	-1.41388	-1.39491	-1.27961	-1.51321	-1.32444	-1.34692	-1.21496	-1.49039	-1.24671	-1.3836	-1.69586	-1.41088	-1.4242	-1.37236	-1.54782	-1.22521	-1.23871	-1.35703	-1.37905	-1.48137	-1.30906	-1.22562	-1.42528	-1.46034	-1.39444	-1.49789	-1.29123	-1.23281	-1.39414	-1.38233	-1.29807	-1.32114
	-1.56371	-1.67827	-1.33709	-1.79073	-1.62083	-1.61254	-1.46427	-1.37748	-1.47663	-1.65576	-1.57424	-1.60772	-1.62676	-1.4972	-1.62564	-1.90216	-1.44132	-1.60535	-1.57257	-1.46586	-1.66706	-1.57294	-1.51212	-1.47131	-1.73881	-1.48777	-1.60138	-1.82723	-1.60435	-1.60501	-1.5675	-1.71132	-1.42658	-1.43742	-1.55383	-1.58024	-1.66816	-1.55064	-1.44479	-1.63735	-1.62448	-1.59247	-1.66093	-1.48227	-1.40312	-1.62038	-1.60522	-1.48532	-1.502
	-1.91996	-1.9877	-1.91298	-2.09773	-1.95137	-1.90096	-1.76047	-1.72082	-1.82595	-1.92539	-1.92883	-1.85652	-2.00281	-1.89364	-1.93233	-2.17322	-1.79341	-1.94281	-1.88139	-1.72769	-1.92844	-1.92906	-1.9168	-1.99265	-2.09084	-1.93019	-1.98625	-2.04002	-1.87112	-1.88817	-1.98667	-1.98056	-1.79075	-1.8839	-1.89003	-1.89816	-1.98321	-1.90642	-1.81718	-2.0619	-1.9582	-1.89964	-1.90194	-1.80534	-1.73187	-2.03276	-1.88656	-1.9022	-1.81959
