# Supplementary material for: Time or distance encoding by hippocampal neurons via heterogeneous ramping rates
Source: Nat Commun. 2025 Dec 17;16:11083. doi: 10.1038/s41467-025-67038-3 (PMC12712063; doi:10.1038/s41467-025-67038-3)
Supplement: Supplementary file 4 — Source Data [file 41467_2025_67038_MOESM4_ESM.zip › SourceData/SupFig13.xlsx]

## Sheet: Fig.S13c
pyrUp Inst. FR - Speed Corr 0-1s after run onset	0.147339	0.0685698	0.165749	-0.0768165	0.0849567	0.0365688	0.0778197	0.0490909	0.166841	0.0945895	0.0980264	0.0734908	-0.010269	-0.00410418	0.138499	0.281874	-0.0603816	0.00489879	-0.015831	0.142465	0.0431283	0.106171	0.154721	0.229296	0.0423929	0.177733	0.0187846	0.179718	0.0332522	0.271992	0.171084	0.129269	0.120268	-0.0269671	-0.0823246	0.203728	0.00391523	0.0398697	0.00953688	0.0720476	0.0954692	0.119317	0.185967	0.171408	0.059947	0.148373	0.131898	-0.0245404	0.116304
pyrUp Inst. FR - Speed Corr 1-2s after run onset	0.137338	-0.0114717	0.110609	-0.185151	0.0867543	0.0852013	-0.0048546	0.0699516	0.114358	0.0102936	0.0863678	0.193108	-0.0253128	-0.0600645	0.139494	0.239595	-0.165797	-0.0641165	-0.108318	0.149567	-0.0425564	0.135805	0.083298	0.247572	-0.110474	0.172463	-0.113931	0.251767	-0.0181286	-0.0684964	0.0784367	0.0868275	0.0298414	-0.00248268	-0.193643	0.164217	-0.0838478	0.0144856	-0.122638	0.000369168	-0.0680433	0.0168578	0.113511	0.0460805	0.0530375	0.0957808	0.115141	-0.0813761	0.0947161
pyrUp Inst. FR - Speed Corr 2-3s after run onset	0.102174	-0.100162	0.0208257	-0.0870033	0.0339508	0.130999	-0.00345835	-0.00857028	0.079822	0.0352301	0.059495	0.22568	-0.0358747	-0.0275582	0.119313	0.1829	-0.0840382	0.0281655	-0.107534	0.0785585	-0.0973956	0.0399298	0.0798555	0.19359	-0.237553	0.234349	-0.0504965	0.26067	0.0233567	-0.0392294	-0.00311538	0.0615328	-0.0211824	0.00115684	-0.103109	0.15311	-0.0818675	0.00919758	-0.0938374	-0.0376814	-0.101973	0.0595293	0.231658	0.0927289	0.103532	-0.00612578	0.041451	-0.0489783	0.000458596
pyrUp Inst. FR - Speed Corr 3-4s after run onset	0.0709506	-0.140444	-0.0269073	-0.0627034	0.0102176	0.00409222	0.0419552	0.0265695	0.0178396	-0.0212493	0.0903599	0.143933	-0.0186161	0.062123	0.0967964	0.203226	0.106301	-0.0207014	-0.126009	-0.00740093	-0.047829	0.0460367	0.158124	0.213044	0.0104349	0.279122	0.0693513	0.262332	-0.00612677	0.0757732	0.0718244	0.078186	0.117305	0.030184	0.0766783	0.232542	0.0676457	0.0978929	0.0715118	0.0692136	0.0371226	0.161832	0.294202	0.141753	0.158417	0.0474984	0.00957223	0.0639694	0.136338
[truncated: 979 more columns]

## Sheet: Fig.S13d
pyrDown Inst. FR - Speed Corr 0-1s after run onset	-0.206771	-0.191311	-0.113621	-0.306125	-0.197144	-0.287524	-0.30366	-0.204014	-0.248412	-0.339326	-0.156067	-0.0799336	-0.201871	-0.2583	-0.128759	-0.138646	-0.219552	-0.18215	-0.308468	-0.241598	-0.0619664	-0.329792	-0.187301	-0.165253	-0.0485667	-0.27957	-0.176151	-0.172772	-0.208893	-0.232425	-0.172527	-0.234262	-0.196762	-0.101394	-0.166901	-0.247245	-0.193262	-0.196372	-0.0680495	-0.209287	-0.120926	-0.329117	-0.406291	-0.194325	-0.258373	-0.157843	-0.201639	-0.270634	-0.386758
pyrDown Inst. FR - Speed Corr 1-2s after run onset	-0.116565	0.00602742	-0.0619776	-0.00207693	0.00153544	0.0110426	-0.224484	-0.000597352	-0.209051	-0.138766	-0.289701	0.0731212	-0.120079	-0.258676	-0.157623	-0.170275	-0.0985425	-0.136733	-0.292521	-0.184672	0.0106923	-0.36608	-0.0826196	-0.0817351	0.0437588	-0.132326	0.00297367	-0.0695739	-0.0603049	-0.109443	-0.0764963	-0.0451725	-0.142803	-0.0437362	-0.0272012	-0.15991	-0.086841	-0.0601524	0.0921324	-0.0256287	-0.0197415	-0.178766	-0.203744	-0.0803814	-0.067648	0.0107325	-0.115953	-0.0369709	-0.0118491
pyrDown Inst. FR - Speed Corr 2-3s after run onset	-0.140371	-0.1392	0.0242534	-0.0144722	-0.0146668	-0.0594383	-0.1925	-0.0795522	-0.108312	-0.194911	-0.392861	0.10862	-0.192762	-0.291371	-0.0476708	-0.0900552	-0.104211	-0.0753785	-0.2846	-0.0616847	-0.0168727	-0.152338	0.0235815	0.0382607	-0.071613	-0.20524	-0.0626838	-0.0111113	-0.105043	-0.143988	-0.049138	-0.0198814	-0.0065125	-0.133761	-0.0568384	-0.0148864	0.00163904	-0.0475783	-0.0144946	-0.134477	0.00586701	-0.145727	-0.262711	-0.101961	0.034513	0.073045	-0.0140139	-0.0810984	0.0464426
pyrDown Inst. FR - Speed Corr 3-4s after run onset	-0.194883	-0.112077	0.0132423	0.0472907	0.00623725	-0.223188	-0.142349	-0.082979	-0.162708	-0.261839	-0.430921	-0.0301266	-0.0620382	-0.265126	-0.0924929	-0.0441784	-0.192703	-0.0154164	-0.113572	-0.0837603	0.0489619	-0.148258	-0.0954562	-0.0820888	-0.105695	-0.115696	-0.197554	-0.0583319	-0.223281	-0.147605	-0.0810578	-0.02806	0.0331497	-0.0898575	-0.183433	0.00716325	0.040799	-0.0591346	-0.0224462	-0.183282	-0.092421	-0.226707	-0.248403	-0.00824566	0.095266	0.01014	0.0489846	-0.18847	0.0514053
[truncated: 406 more columns]

## Sheet: Fig.S13e
Interneuron Inst. FR - Speed Corr 0-1s after run onset	0.0916082	0.132852	0.349979	0.206461	0.151013	0.336546	-0.110428	0.022989	0.191788	-0.14095	0.275755	0.107778	0.364215	0.341094	0.268214	0.20222	0.18159	0.186965	-0.230249	-0.0809312	0.114592	0.137599	-0.0450397	-0.0390172	0.271918	0.259653	-0.17378	0.10008	0.190565	0.209546	-0.122048	0.00718422	0.17742	0.175604	0.0210483	0.172479	0.0220885	0.179037	-0.0026267	0.114025	0.261619	0.147848	-0.0860248	-0.0335846	0.349561	0.128916	0.349576	0.26384	0.288919
pyrUp Inst. FR - Speed Corr 0-1s after run onset	0.147339	0.0685698	0.165749	-0.0768165	0.0849567	0.0365688	0.0778197	0.0490909	0.166841	0.0945895	0.0980264	0.0734908	-0.010269	-0.00410418	0.138499	0.281874	-0.0603816	0.00489879	-0.015831	0.142465	0.0431283	0.106171	0.154721	0.229296	0.0423929	0.177733	0.0187846	0.179718	0.0332522	0.271992	0.171084	0.129269	0.120268	-0.0269671	-0.0823246	0.203728	0.00391523	0.0398697	0.00953688	0.0720476	0.0954692	0.119317	0.185967	0.171408	0.059947	0.148373	0.131898	-0.0245404	0.116304
pyrDown Inst. FR - Speed Corr 0-1s after run onset	-0.206771	-0.191311	-0.113621	-0.306125	-0.197144	-0.287524	-0.30366	-0.204014	-0.248412	-0.339326	-0.156067	-0.0799336	-0.201871	-0.2583	-0.128759	-0.138646	-0.219552	-0.18215	-0.308468	-0.241598	-0.0619664	-0.329792	-0.187301	-0.165253	-0.0485667	-0.27957	-0.176151	-0.172772	-0.208893	-0.232425	-0.172527	-0.234262	-0.196762	-0.101394	-0.166901	-0.247245	-0.193262	-0.196372	-0.0680495	-0.209287	-0.120926	-0.329117	-0.406291	-0.194325	-0.258373	-0.157843	-0.201639	-0.270634	-0.386758
[truncated: 979 more columns]
