# Supplementary material for: Time or distance encoding by hippocampal neurons via heterogeneous ramping rates
Source: Nat Commun. 2025 Dec 17;16:11083. doi: 10.1038/s41467-025-67038-3 (PMC12712063; doi:10.1038/s41467-025-67038-3)
Supplement: Supplementary file 4 — Source Data [file 41467_2025_67038_MOESM4_ESM.zip › SourceData/SupFig14.xlsx]

## Sheet: Fig.S14a
Time (s)	-1	-0.9975	-0.995	-0.9925	-0.99	-0.9875	-0.985	-0.9825	-0.98	-0.9775	-0.975	-0.9725	-0.97	-0.9675	-0.965	-0.9625	-0.96	-0.9575	-0.955	-0.9525	-0.95	-0.9475	-0.945	-0.9425	-0.94	-0.9375	-0.935	-0.9325	-0.93	-0.9275	-0.925	-0.9225	-0.92	-0.9175	-0.915	-0.9125	-0.91	-0.9075	-0.905	-0.9025	-0.9	-0.8975	-0.895	-0.8925	-0.89	-0.8875	-0.885	-0.8825	-0.88
Mean pyrUp FR, passive (Hz)	0.855587	0.853125	0.850879	0.848865	0.847092	0.845567	0.844287	0.843249	0.84244	0.841847	0.84145	0.841227	0.841152	0.8412	0.841341	0.84155	0.841798	0.842063	0.842323	0.842563	0.84277	0.84294	0.843071	0.843169	0.843247	0.843319	0.843408	0.843536	0.843731	0.84402	0.844429	0.844984	0.845705	0.846611	0.847714	0.849019	0.850528	0.852233	0.85412	0.85617	0.858357	0.86065	0.863015	0.865414	0.867807	0.870153	0.872409	0.874537	0.876498
SEM pyrUp FR, passive (Hz)	0.0889908	0.0893616	0.0897346	0.0901074	0.0904767	0.0908388	0.0911893	0.0915235	0.0918362	0.0921227	0.0923784	0.0925996	0.0927834	0.0929284	0.0930342	0.0931017	0.093133	0.0931311	0.0930998	0.0930434	0.0929661	0.0928724	0.0927664	0.0926517	0.0925316	0.0924088	0.0922854	0.0921633	0.0920438	0.0919282	0.0918175	0.0917128	0.0916153	0.0915263	0.0914473	0.0913803	0.0913271	0.0912899	0.0912711	0.0912729	0.0912973	0.0913459	0.0914199	0.0915197	0.0916446	0.091793	0.0919622	0.0921481	0.0923454
[truncated: 1,952 more columns]

## Sheet: Fig.S14b
Time (s)	-1	-0.9975	-0.995	-0.9925	-0.99	-0.9875	-0.985	-0.9825	-0.98	-0.9775	-0.975	-0.9725	-0.97	-0.9675	-0.965	-0.9625	-0.96	-0.9575	-0.955	-0.9525	-0.95	-0.9475	-0.945	-0.9425	-0.94	-0.9375	-0.935	-0.9325	-0.93	-0.9275	-0.925	-0.9225	-0.92	-0.9175	-0.915	-0.9125	-0.91	-0.9075	-0.905	-0.9025	-0.9	-0.8975	-0.895	-0.8925	-0.89	-0.8875	-0.885	-0.8825	-0.88
Mean pyrDown FR, passive (Hz)	1.54141	1.53595	1.53011	1.524	1.51771	1.51136	1.50504	1.49883	1.49281	1.48704	1.48159	1.47651	1.47184	1.46762	1.46387	1.46062	1.45788	1.45567	1.454	1.45288	1.45231	1.4523	1.45284	1.45393	1.45557	1.45775	1.46046	1.46367	1.46736	1.47148	1.47601	1.48087	1.48601	1.49135	1.49681	1.50229	1.50768	1.51289	1.51779	1.52227	1.52621	1.5295	1.53204	1.53371	1.53444	1.53416	1.5328	1.53033	1.52673
SEM pyrDown FR, passive (Hz)	0.257787	0.258271	0.258996	0.259934	0.261051	0.262306	0.263659	0.265068	0.266494	0.267901	0.269258	0.270541	0.271732	0.272819	0.273799	0.274674	0.275449	0.276135	0.276744	0.277292	0.27779	0.278251	0.278686	0.279101	0.2795	0.279882	0.280245	0.28058	0.280879	0.281128	0.281314	0.281421	0.281433	0.281334	0.28111	0.280746	0.280229	0.279549	0.278699	0.277672	0.276466	0.275082	0.273523	0.271795	0.269907	0.267872	0.265704	0.263419	0.261039
[truncated: 1,952 more columns]

## Sheet: Fig.S14c
Perc. pyrUp, passive	43.4783	33.7838	47.619	80	43.4783	17.8571	39.6396
Perc. pyrUp, PI	45.1128	44.5312	42.9379	56.3218	36.2416	43.8776	25	34.2105	45.9016	27.1429	39.1304	25.8065	26.4706	32.7869	33.8235	50	42.3077	29.6296	28.3784	47.6744	26	25.9259	34.9398	36.1446	30.6818	17.5	44.6154	25	36.6667	40	43.0769	44.6809	40.7407	38.0282	41.0959	21.5385	43.5897	36.25	35.4839	25.641	26.5306	30.6931	25.3623	22.5	47.7778	39.3617	46.1538	44.6429	42.7083
[truncated: 43 more columns]

## Sheet: Fig.S14d
Perc. pyrDown, passive	10.8696	6.75676	2.38095	5	6.52174	20.2381	13.5135
Perc. pyrDown, PI	22.5564	4.6875	13.5593	13.7931	5.36913	20.4082	11.3636	25.4386	6.55738	27.1429	21.7391	19.3548	35.2941	14.7541	11.7647	6.89655	15.3846	11.1111	21.6216	13.9535	38	26.8519	16.8675	21.6867	23.8636	32.5	35.3846	25	28.3333	31.4286	32.3077	21.2766	22.2222	28.169	30.137	23.8462	15.3846	15	12.9032	19.2308	26.5306	27.7228	14.4928	21.25	32.2222	24.4681	12.3077	3.57143	16.6667
[truncated: 43 more columns]

## Sheet: Fig.14e
Time (s)	-1	-0.9975	-0.995	-0.9925	-0.99	-0.9875	-0.985	-0.9825	-0.98	-0.9775	-0.975	-0.9725	-0.97	-0.9675	-0.965	-0.9625	-0.96	-0.9575	-0.955	-0.9525	-0.95	-0.9475	-0.945	-0.9425	-0.94	-0.9375	-0.935	-0.9325	-0.93	-0.9275	-0.925	-0.9225	-0.92	-0.9175	-0.915	-0.9125	-0.91	-0.9075	-0.905	-0.9025	-0.9	-0.8975	-0.895	-0.8925	-0.89	-0.8875	-0.885	-0.8825	-0.88
Mean pyrUp FR, high R, passive (Hz)	0.381739	0.377452	0.373225	0.369106	0.365138	0.361359	0.357802	0.354492	0.351449	0.348686	0.346209	0.344019	0.34211	0.340469	0.33908	0.337922	0.336969	0.336192	0.335562	0.335048	0.334616	0.334236	0.333879	0.333517	0.333126	0.332685	0.332177	0.331589	0.330912	0.330142	0.329277	0.328321	0.327279	0.32616	0.324972	0.323728	0.322441	0.321122	0.319785	0.318444	0.317109	0.315794	0.31451	0.313269	0.312082	0.310962	0.309919	0.308967	0.308119
SEM pyrUp FR, high R, passive (Hz)	0.0779678	0.076226	0.0746024	0.0731211	0.0718039	0.0706702	0.0697365	0.0690166	0.0685212	0.0682586	0.0682341	0.0684497	0.0689039	0.0695904	0.0704979	0.0716088	0.0728989	0.0743375	0.0758873	0.0775054	0.0791452	0.080757	0.082291	0.0836984	0.0849341	0.0859578	0.0867365	0.0872452	0.0874681	0.0873995	0.0870442	0.086417	0.0855427	0.0844551	0.0831956	0.0818119	0.0803553	0.0788791	0.0774354	0.0760725	0.0748324	0.0737484	0.0728432	0.0721284	0.0716042	0.0712609	0.0710804	0.0710388	0.0711088
Mean pyrUp FR, mid R, passive (Hz)	0.901542	0.897614	0.893796	0.890078	0.886447	0.88289	0.87939	0.875932	0.872501	0.869086	0.865677	0.862266	0.858853	0.85544	0.852036	0.848653	0.845314	0.842043	0.838874	0.835846	0.833005	0.830401	0.828091	0.826133	0.824592	0.823529	0.823009	0.823091	0.823833	0.825283	0.827482	0.830461	0.834235	0.838807	0.844164	0.850276	0.857095	0.864558	0.872583	0.881073	0.889918	0.898996	0.908175	0.917317	0.926281	0.934926	0.943113	0.950711	0.9576
SEM pyrUp FR, mid R, passive (Hz)	0.171814	0.172773	0.173456	0.173843	0.173922	0.173689	0.17315	0.172319	0.171217	0.169873	0.168321	0.166599	0.164753	0.162827	0.160869	0.158927	0.157045	0.155267	0.153629	0.152164	0.150895	0.149842	0.149013	0.148412	0.148035	0.147874	0.147917	0.148151	0.148561	0.149132	0.149854	0.150715	0.151708	0.152828	0.15407	0.155432	0.156908	0.158495	0.160183	0.161964	0.163822	0.165739	0.167692	0.169655	0.171597	0.173488	0.175293	0.176978	0.178511
Mean pyrUp FR, low R, passive (Hz)	1.29242	1.29328	1.29463	1.29646	1.29879	1.30159	1.30485	1.30854	1.31263	1.31707	1.32181	1.32678	1.33191	1.33714	1.34239	1.34758	1.35264	1.3575	1.36209	1.36637	1.37028	1.37378	1.37685	1.37947	1.38165	1.38338	1.38468	1.38559	1.38613	1.38633	1.38625	1.38592	1.38538	1.38469	1.38387	1.38296	1.38201	1.38104	1.38007	1.37914	1.37825	1.37744	1.37671	1.37607	1.37554	1.37512	1.37481	1.3746	1.3745
SEM pyrUp FR, low R, passive (Hz)	0.170761	0.172135	0.173694	0.175439	0.177358	0.179431	0.181624	0.183894	0.186193	0.188467	0.190663	0.192727	0.194613	0.19628	0.197694	0.198831	0.199678	0.200231	0.200496	0.200488	0.20023	0.199751	0.199087	0.198275	0.197356	0.196367	0.195344	0.194319	0.193315	0.192348	0.191427	0.190553	0.189718	0.18891	0.18811	0.1873	0.186461	0.185577	0.184635	0.183631	0.182565	0.181449	0.180298	0.179137	0.177995	0.176905	0.175902	0.175018	0.174283
[truncated: 1,952 more columns]

## Sheet: Fig.S14f
Decay time constant (s), pyrUp, passive	4.24844	3.54917	3.37673	3.80681	3.78124	4.58353	4.1574	4.22301	5.25257	6.02356	2.6788	2.39068	2.67587	2.50375	2.94626	4.04867	3.63636	1.39791	1.01179	6.97938	1.64916	3.74302	5.34678	0.980817	3.01137	2.58157	3.1255	1.94427	0.187791	2.37699	3.53933	3.54891	1.63771	3.7187	3.33298	3.80121	3.16506	4.26947	6.77443	3.15131	3.42922	4.14403	3.80015	2.74753	3.95983	0.233387	0.126979	1.53339	4.03557
[truncated: 111 more columns]

## Sheet: Fig.S14g
Decay time constant (s), pyrUp, Passive	4.24844	3.54917	3.37673	3.80681	3.78124	4.58353	4.1574	4.22301	5.25257	6.02356	2.6788	2.39068	2.67587	2.50375	2.94626	4.04867	3.63636	1.39791	1.01179	6.97938	1.64916	3.74302	5.34678	0.980817	3.01137	2.58157	3.1255	1.94427	0.187791	2.37699	3.53933	3.54891	1.63771	3.7187	3.33298	3.80121	3.16506	4.26947	6.77443	3.15131	3.42922	4.14403	3.80015	2.74753	3.95983	0.233387	0.126979	1.53339	4.03557
Decay time constant (s), pyrUp, PI	0.71683	1.35198	3.59096	0.990909	0.966156	0.639353	0.877019	0.425632	0.0355885	1.64345	0.034498	0.0990181	0.662206	0.456153	1.78795	1.71126	0.946768	0.782035	0.596482	1.6936	0.910386	0.733788	0.75757	0.806109	2.43723	0.809961	0.498067	0.18716	2.32536	1.0251	1.04686	1.3867	0.875586	2.37347	1.00069	0.378936	2.66137	1.09472	0.463473	0.245118	0.694846	0.207611	0.6129	0.740351	1.74849	0.0511854	1.37089	0.797083	0.825299
[truncated: 2,596 more columns]

## Sheet: Fig.S14h
Peak time (s), pyrUp, Passive	2.44	2.0825	1.1175	0.9575	1.355	1.355	0.5075	1.465	1.3625	0.9775	0.6	1.4575	0.7925	1.205	1.7	0.5325	0.5	3.365	0.4475	1.145	3.535	0.685	0.9125	4.0825	1.02	0.8775	0.43	1.315	4.3075	2.345	1.7575	1.52	4.7375	0.99	1.09	1.175	1.565	0.635	0.6625	0.92	0.78	1.31	0.8375	2.8125	1.35	3.125	4.325	4.45	1.2475
Peak time (s), pyrUp, PI	1.08	2.19	1.2575	0.9825	1.11	0.095	1.4775	1.025	1.365	1.03	1.4075	0.8525	0.7025	1.0175	1.5625	0.8675	0.8925	0.6	0.505	0.795	1.7175	2.445	0.7975	0.695	1.0125	0.5525	2.015	2.7325	1.265	0.895	1.8725	1.3875	0.6175	2.22	1.915	4.395	0.3875	2.2825	1.03	2.9475	1.4825	0.8325	1.0325	0.47	1.1825	0.505	0.5075	0.8875	0.635
[truncated: 2,596 more columns]
