# Supplementary material for: Time or distance encoding by hippocampal neurons via heterogeneous ramping rates
Source: Nat Commun. 2025 Dec 17;16:11083. doi: 10.1038/s41467-025-67038-3 (PMC12712063; doi:10.1038/s41467-025-67038-3)
Supplement: Supplementary file 4 — Source Data [file 41467_2025_67038_MOESM4_ESM.zip › SourceData/SupFig15.xlsx]

## Sheet: Fig.S15a
PC1	0.020771	0.850167	-0.490293	1.58414	0.0970516	0.322405	1.69294	1.4342	0.0882612	0.324047	-0.417994	1.0246	0.787859	0.909167	0.866787	0.553801	1.56666	-1.44523	0.298054	0.806791	0.795831	-1.53527	-0.495111	1.58592	0.521979	0.587434	0.21237	1.426	1.44061	0.788517	0.244563	1.60593	1.78666	0.0128486	-0.17851	-0.191393	-2.12735	-0.166723	1.00205	0.305659	-0.973403	1.66037	0.541272	1.07011	-0.0931586	-1.80965	-2.06054	-1.01102	0.587929
PC2	-1.89484	-1.67855	-1.97461	-0.934628	-1.77461	-1.04799	-1.06253	0.448945	4.27344	-1.23569	3.23566	-2.20404	-1.11517	-2.08652	-2.74779	2.87736	1.27796	-3.08175	-1.84992	-2.06626	-1.52621	-1.90998	4.67445	-0.407662	-2.73342	-2.61637	-1.35093	2.41304	2.56139	-1.70259	-0.856679	-0.215653	1.25705	4.11996	-1.87852	-2.61102	-1.21139	-1.03189	-0.699789	0.0194581	0.164475	-1.25651	-1.24924	-1.53205	0.0112892	-2.18422	-2.14552	-2.24227	-1.79943
PC3	1.18878	0.797097	-0.30535	0.811736	0.59561	0.269155	-0.25585	0.649936	-1.32968	0.428898	0.802076	0.246089	1.40408	-0.28796	-0.516739	1.19086	1.48743	-0.330365	-0.820805	0.23741	-0.268057	0.352088	0.0642734	-0.640532	-0.704166	-3.74596	1.64093	0.183984	0.308112	2.10441	2.22979	1.05359	-1.19396	1.43097	0.463076	-0.267871	-5.33189	0.605126	-0.820236	-0.849171	-0.22706	-1.27993	-1.1847	1.17785	1.64294	-0.192353	0.0162591	0.203341	-0.0436972
Interneuron cluster ID	6	6	5	3	3	2	2	2	4	6	4	3	6	3	3	4	2	5	2	3	3	5	4	2	3	1	3	4	4	3	6	2	2	4	6	5	1	6	3	2	2	2	2	6	6	5	5	5	3
[truncated: 561 more columns]

## Sheet: Fig.S15i
Mean activity corr., field, ctrl, sst run onset inactivation	0.219371	0.179062	0.223879	0.241738	0.223594	0.0827439	0.158916	0.301061	0.158794	0.200984	0.417627	0.311715	0.3473	0.13815	0.162501	0.197014	0.0991099	0.106916	0.260435	0.388048	0.13689	0.207718	0.198294	0.206606	0.157551	0.177147	0.246968	0.2592	0.175811	0.185613	0.140822	0.169958	0.232765	0.114517	0.0962337	0.132699	0.189311	0.104815	0.251533	0.178262	0.25617	0.217744	0.0900674	0.169133	0.139343	0.166675	0.265899	0.308896	0.320094
Mean activity corr., field, ctrl x stim, sst run onset inactivation	0.204237	0.125829	0.242875	0.245345	0.218621	0.0849336	0.181923	0.325483	0.186362	0.060868	0.358364	0.248851	0.321799	0.140764	0.128723	0.168049	0.151074	0.0972046	0.243207	0.359872	0.15886	0.171249	0.179508	0.236466	0.14658	0.157525	0.241294	0.193077	0.162988	0.118702	0.140869	0.14858	0.145764	0.13964	0.0669893	0.100571	0.171626	0.0997632	0.184109	0.119271	0.258807	0.127355	0.0804433	0.106973	0.119734	0.0920743	0.229242	0.242445	0.208642
[truncated: 111 more columns]

## Sheet: Fig.S15k
Time (s)	0	0.02	0.04	0.06	0.08	0.1	0.12	0.14	0.16	0.18	0.2	0.22	0.24	0.26	0.28	0.3	0.32	0.34	0.36	0.38	0.4	0.42	0.44	0.46	0.48	0.5	0.52	0.54	0.56	0.58	0.6	0.62	0.64	0.66	0.68	0.7	0.72	0.74	0.76	0.78	0.8	0.82	0.84	0.86	0.88	0.9	0.92	0.94	0.96
Mean speed, ctrl, sst run onset inactivation	-1.22839	0.0855452	0.744737	1.08369	1.28507	1.49155	1.67057	1.83057	1.97521	2.11493	2.23448	2.36817	2.48094	2.56988	2.65207	2.76228	2.89156	3.02122	3.14409	3.28013	3.43097	3.57622	3.69013	3.79734	3.89633	3.99026	4.08081	4.16231	4.22842	4.30057	4.37589	4.46378	4.54814	4.61117	4.69135	4.7654	4.83605	4.90797	4.9574	5.00348	5.04287	5.07428	5.09808	5.14466	5.19458	5.25521	5.30783	5.35104	5.38256
SEM speed, ctrl, sst run onset inactivation	1.26706	0.00400145	0.0130664	0.022042	0.0259852	0.0303535	0.0344721	0.0371302	0.0385426	0.0390182	0.0393533	0.0399606	0.0405942	0.041939	0.0437974	0.0457444	0.0478636	0.0500628	0.0513069	0.0520735	0.053088	0.0537598	0.0542799	0.0545897	0.0544843	0.0554976	0.0560352	0.056511	0.057049	0.0576776	0.058285	0.0588397	0.0589647	0.0598162	0.0597829	0.0597524	0.0593147	0.0593497	0.0586307	0.0585202	0.0592869	0.0590564	0.0593922	0.0591988	0.0585717	0.0583467	0.0575184	0.0566246	0.0556534
Mean speed, stim, sst run onset inactivation	0.0616889	0.107241	0.772156	1.10185	1.2866	1.45665	1.62104	1.76757	1.9079	2.03325	2.157	2.28433	2.39518	2.46762	2.53871	2.62557	2.73628	2.84091	2.9468	3.07254	3.18891	3.30886	3.41859	3.51193	3.59222	3.65438	3.73606	3.82941	3.93252	4.01222	4.09125	4.14095	4.16806	4.19909	4.23971	4.30881	4.37897	4.45325	4.51177	4.56175	4.60514	4.63318	4.65882	4.68836	4.7037	4.75175	4.81729	4.86328	4.91569
SEM speed, stim, sst run onset inactivation	0.0107361	0.0111935	0.0168558	0.0256107	0.0290074	0.032422	0.0351488	0.037043	0.0386108	0.0399948	0.0407696	0.0409746	0.0411655	0.0415626	0.0424709	0.0444114	0.0472702	0.0493733	0.0507027	0.0528844	0.0546765	0.0553503	0.0556754	0.0558592	0.0563139	0.0564592	0.0567017	0.0572251	0.0573617	0.0573091	0.0584846	0.0593853	0.0601344	0.0612221	0.0617052	0.0620146	0.0619115	0.062204	0.0626267	0.0624792	0.0624448	0.0625981	0.0628126	0.0629427	0.0627248	0.0628594	0.0629694	0.06325	0.063297
[truncated: 152 more columns]

## Sheet: Fig.S15l
Time (s)	-1	-0.9975	-0.995	-0.9925	-0.99	-0.9875	-0.985	-0.9825	-0.98	-0.9775	-0.975	-0.9725	-0.97	-0.9675	-0.965	-0.9625	-0.96	-0.9575	-0.955	-0.9525	-0.95	-0.9475	-0.945	-0.9425	-0.94	-0.9375	-0.935	-0.9325	-0.93	-0.9275	-0.925	-0.9225	-0.92	-0.9175	-0.915	-0.9125	-0.91	-0.9075	-0.905	-0.9025	-0.9	-0.8975	-0.895	-0.8925	-0.89	-0.8875	-0.885	-0.8825	-0.88
Mean pyrUp FR, run onset stim, ctrl trials (Hz)	1.10307	1.10346	1.1039	1.10436	1.10483	1.10531	1.10579	1.10624	1.10666	1.10704	1.10736	1.10763	1.10783	1.10796	1.10801	1.10798	1.10787	1.10768	1.10742	1.10708	1.10668	1.10622	1.10572	1.10517	1.10459	1.10399	1.10338	1.10275	1.10213	1.1015	1.10088	1.10026	1.09963	1.09899	1.09834	1.09766	1.09694	1.09618	1.09534	1.09444	1.09345	1.09236	1.09117	1.08987	1.08846	1.08694	1.08531	1.08359	1.08178
SEM pyrUp FR, run onset stim, ctrl trials (Hz)	0.0477178	0.0477755	0.0478326	0.0478887	0.0479429	0.0479943	0.0480422	0.0480857	0.0481238	0.0481557	0.0481804	0.0481974	0.0482058	0.0482052	0.0481952	0.0481757	0.0481467	0.0481083	0.0480612	0.0480058	0.0479431	0.047874	0.0477996	0.0477211	0.0476398	0.047557	0.0474738	0.0473914	0.0473107	0.0472325	0.0471575	0.0470859	0.0470178	0.046953	0.0468911	0.0468313	0.0467728	0.0467144	0.0466549	0.0465933	0.0465281	0.0464583	0.0463829	0.0463011	0.0462126	0.046117	0.0460146	0.0459058	0.0457916
Mean pyrUp FR, run onset stim, stim trials (Hz)	1.2524	1.25441	1.25635	1.25819	1.2599	1.26144	1.26279	1.26393	1.26484	1.26551	1.26594	1.2661	1.26602	1.26568	1.26509	1.26428	1.26323	1.26198	1.26054	1.25892	1.25715	1.25525	1.25324	1.25114	1.24898	1.24679	1.24458	1.24239	1.24023	1.23814	1.23612	1.23421	1.23242	1.23077	1.22927	1.22795	1.2268	1.22584	1.22508	1.2245	1.22413	1.22394	1.22395	1.22413	1.22448	1.22499	1.22564	1.22642	1.22731
SEM pyrUp FR, run onset stim, stim trials (Hz)	0.0518898	0.0519211	0.0519449	0.051961	0.051969	0.0519689	0.0519609	0.0519449	0.0519211	0.0518894	0.05185	0.0518029	0.0517481	0.0516858	0.0516161	0.0515395	0.0514564	0.0513677	0.0512743	0.0511776	0.0510791	0.0509805	0.0508839	0.0507912	0.0507046	0.0506261	0.0505577	0.050501	0.0504574	0.0504279	0.0504131	0.050413	0.0504272	0.050455	0.0504951	0.0505461	0.0506064	0.0506743	0.050748	0.0508259	0.0509069	0.0509896	0.0510734	0.0511577	0.0512424	0.0513274	0.0514129	0.0514995	0.0515873
[truncated: 1,952 more columns]
