# Supplementary material for: Time or distance encoding by hippocampal neurons via heterogeneous ramping rates
Source: Nat Commun. 2025 Dec 17;16:11083. doi: 10.1038/s41467-025-67038-3 (PMC12712063; doi:10.1038/s41467-025-67038-3)
Supplement: Supplementary file 4 — Source Data [file 41467_2025_67038_MOESM4_ESM.zip › SourceData/SupFig16.xlsx]

## Sheet: Fig.S16c
Mean activity corr., field, ctrl, sst 120cm inactivation	0.0916019	0.155483	0.169086	0.203975	0.159771	0.115564	0.133843	0.407582	0.270175	0.181005	0.213625	0.178659	0.345253	0.280834	0.369876	0.416959	0.332388	0.217837	0.393923	0.265003	0.277917	0.161355	0.208555	0.317565	0.238355	0.211803	0.1477	0.227547	0.17189	0.40626	0.202085	0.283921	0.158301	0.184138	0.206669	0.225005	0.183816	0.109303	0.262166	0.116772	0.162353	0.154433	0.356285	0.280936	0.16674	0.273591	0.32707	0.186936	0.265791
Mean activity corr., field, ctrl x stim, sst 120cm inactivation	0.0891291	0.152158	0.173387	0.18287	0.144312	0.100285	0.106274	0.392806	0.235297	0.171075	0.204186	0.164432	0.346408	0.239869	0.361115	0.392432	0.308982	0.202674	0.333358	0.281607	0.228637	0.171948	0.182311	0.269051	0.254108	0.190843	0.17363	0.245264	0.168019	0.390822	0.227172	0.345261	0.179877	0.19838	0.210381	0.250741	0.195276	0.139571	0.232747	0.114345	0.148197	0.119008	0.392476	0.22039	0.172158	0.257718	0.324528	0.143181	0.24102
[truncated: 111 more columns]

## Sheet: Fig.S16f
Mean activity corr., field, ctrl, sst run onset inactivation, cue rich	0.239586	0.232839	0.179381	0.194036	0.132086	0.189996	0.268591	0.119441	0.248871	0.31538	0.17167	0.29762	0.383747	0.21514	0.177456	0.152048	0.313625	0.327948	0.404495	0.130611	0.349277	0.573458	0.487904	0.24585	0.279008	0.207482	0.257288	0.408797	0.156189	0.3571	0.198088	0.143988	0.19834	0.370664	0.112242	0.230094	0.51433	0.429926	0.227874	0.507895	0.192598	0.338369	0.373408	0.231905	0.153372	0.110624	0.161567	0.200405	0.241958
Mean activity corr., field, ctrl x stim, sst run onset inactivation, cue rich	0.249585	0.200271	0.150504	0.194597	0.117683	0.15576	0.28681	0.156514	0.229251	0.253359	0.183042	0.221745	0.367123	0.265236	0.17635	0.165983	0.259607	-0.0371864	0.297491	0.0614501	0.252435	0.396643	0.353334	0.263026	0.221317	0.156873	0.19551	0.319861	0.126087	0.303073	0.21055	0.125165	0.188733	0.359408	0.109086	0.244528	0.521381	0.435338	0.240726	0.423061	0.195151	0.371852	0.310808	0.108375	0.100405	0.0742964	0.13031	0.148965	0.17091
[truncated: 13 more columns]

## Sheet: Fig.S16g
Distance (cm)	0	0.1	0.2	0.3	0.4	0.5	0.6	0.7	0.8	0.9	1	1.1	1.2	1.3	1.4	1.5	1.6	1.7	1.8	1.9	2	2.1	2.2	2.3	2.4	2.5	2.6	2.7	2.8	2.9	3	3.1	3.2	3.3	3.4	3.5	3.6	3.7	3.8	3.9	4	4.1	4.2	4.3	4.4	4.5	4.6	4.7	4.8
Mean speed, cue rich (cm/s)	6.28576	6.9572	8.46719	9.8878	11.3605	12.5958	13.7476	15.0639	16.0414	17.1729	18.3502	19.3754	20.1991	21.0934	22.0455	22.9658	23.7795	24.5513	25.2334	25.8693	26.5033	27.0649	27.5714	28.18	28.711	29.1263	29.465	29.797	30.1517	30.5374	30.8009	31.0548	31.3035	31.5247	31.7034	31.8108	32.0123	32.1677	32.3182	32.4518	32.6017	32.7906	33.0542	33.2357	33.388	33.5451	33.835	34.0927	34.2187
SEM speed, cue rich (cm/s)	0.535905	0.463986	0.501161	0.519584	0.570833	0.633326	0.673524	0.728436	0.801023	0.858322	0.877854	0.93525	0.901979	0.87058	0.954393	0.978381	0.99618	1.01641	0.988293	1.02417	1.06724	1.09344	1.12684	1.13253	1.15304	1.20512	1.20196	1.1974	1.19301	1.19269	1.19216	1.17734	1.17286	1.18358	1.15612	1.13349	1.10285	1.0616	1.0821	1.11614	1.10559	1.08263	1.06849	1.04879	1.02566	1.0106	0.993119	0.991283	0.993705
Mean speed, PI (cm/s)	1.28449	9.05284	10.2795	11.4818	12.5434	13.5468	14.5321	15.5043	16.3299	17.1359	17.9446	18.7339	19.453	20.1834	20.8675	21.5626	22.1758	22.8204	23.4423	24.0765	24.6374	25.2422	25.7673	26.2489	26.7367	27.2367	27.6772	28.1444	28.54	28.9397	29.3276	29.6788	30.016	30.3494	30.6282	30.9134	31.1794	31.4045	31.6248	31.8322	32.0458	32.267	32.3865	32.5661	32.7073	32.8409	32.936	33.0272	33.0872
SEM speed, PI (cm/s)	0.0108036	0.632309	0.58983	0.567051	0.553881	0.550239	0.555509	0.559128	0.557836	0.564262	0.56704	0.569311	0.570213	0.57348	0.578254	0.580139	0.586091	0.589651	0.590158	0.596041	0.5977	0.599555	0.606042	0.609323	0.615968	0.621562	0.632015	0.637806	0.640808	0.647175	0.651577	0.653289	0.657606	0.662972	0.667557	0.670411	0.675275	0.678164	0.681064	0.683041	0.681822	0.682887	0.684205	0.689541	0.688998	0.688448	0.68617	0.686549	0.688554
[truncated: 1,752 more columns]

## Sheet: Fig.S16h
Distance (cm)	3.5	4.5	5.5	6.5	7.5	8.5	9.5	10.5	11.5	12.5	13.5	14.5	15.5	16.5	17.5	18.5	19.5	20.5	21.5	22.5	23.5	24.5	25.5	26.5	27.5	28.5	29.5	30.5	31.5	32.5	33.5	34.5	35.5	36.5	37.5	38.5	39.5	40.5	41.5	42.5	43.5	44.5	45.5	46.5	47.5	48.5	49.5	50.5	51.5
Mean num. licks/cm, cue rich	0.00724638	0.00132275	0	0.00152207	0	0.00152207	0.0061128	0	0	0	0.00152207	0	0	0.00805802	0	0.00326797	0.00152207	0.00152207	0	0.00284482	0.00608828	0.00326797	0.00326797	0.00456621	0.00373821	0	0	0	0	0.00326797	0.00347139	0.0078587	0.00286076	0.00479004	0.00326797	0.00326797	0.00652615	0.0078587	0.00152207	0.00479004	0.00326797	0.00194932	0	0.00326797	0	0.00568343	0.00500408	0.0026455	0
SEM num. licks/cm, cue rich	0.00724638	0.00132275	0	0.00152207	0	0.00152207	0.00345232	0	0	0	0.00152207	0	0	0.0065229	0	0.00326797	0.00152207	0.00152207	0	0.0018876	0.00608828	0.00326797	0.00326797	0.00456621	0.00260487	0	0	0	0	0.00326797	0.00231836	0.00650438	0.00189721	0.00342824	0.00326797	0.00326797	0.00356201	0.00650438	0.00152207	0.00342824	0.00326797	0.00194932	0	0.00326797	0	0.00381322	0.00350362	0.0026455	0
Mean num. licks/cm, PI	0.0225557	0.0205548	0.0182357	0.0138891	0.00995587	0.00944301	0.00603466	0.00640768	0.0067799	0.00818153	0.00604936	0.00463399	0.00561825	0.00519972	0.00287716	0.00413318	0.00286613	0.00465184	0.00216662	0.00201858	0.00256943	0.00227768	0.00456837	0.00303887	0.00132919	0.00117411	0.00509743	0.00250856	0.00207256	0.00216502	0.0044079	0.00208239	0.0029538	0.00252687	0.00100968	0.00216353	0.00299702	0.00325474	0.00395206	0.00393224	0.00513367	0.0019605	0.0026849	0.00232885	0.00523517	0.0018909	0.00419622	0.00214624	0.0035006
SEM num. licks/cm, PI	0.00593504	0.005885	0.00469308	0.00363698	0.00257588	0.003061	0.00178894	0.00214702	0.00223977	0.00248697	0.00204265	0.00153571	0.00258905	0.00163022	0.00107459	0.00177616	0.00102066	0.00210687	0.00102718	0.00065405	0.000879775	0.000926212	0.0015827	0.00155838	0.000532015	0.000459649	0.00183349	0.00080691	0.00083651	0.000801858	0.00173278	0.000917132	0.000983268	0.000787225	0.000667842	0.000969346	0.00119775	0.00160668	0.00134186	0.00178625	0.00231961	0.000937253	0.000976773	0.00115295	0.00214326	0.000877568	0.00179623	0.000712279	0.00184698
[truncated: 133 more columns]
