# Supplementary material for: Time or distance encoding by hippocampal neurons via heterogeneous ramping rates
Source: Nat Commun. 2025 Dec 17;16:11083. doi: 10.1038/s41467-025-67038-3 (PMC12712063; doi:10.1038/s41467-025-67038-3)
Supplement: Supplementary file 4 — Source Data [file 41467_2025_67038_MOESM4_ESM.zip › SourceData/SupFig17.xlsx]

## Sheet: Fig.S17e
Time (s)	-1	-0.9975	-0.995	-0.9925	-0.99	-0.9875	-0.985	-0.9825	-0.98	-0.9775	-0.975	-0.9725	-0.97	-0.9675	-0.965	-0.9625	-0.96	-0.9575	-0.955	-0.9525	-0.95	-0.9475	-0.945	-0.9425	-0.94	-0.9375	-0.935	-0.9325	-0.93	-0.9275	-0.925	-0.9225	-0.92	-0.9175	-0.915	-0.9125	-0.91	-0.9075	-0.905	-0.9025	-0.9	-0.8975	-0.895	-0.8925	-0.89	-0.8875	-0.885	-0.8825	-0.88
Mean pyrUp FR, norm.	0.0082307	0.00746809	0.00673874	0.00604738	0.00539889	0.00479822	0.00425021	0.0037595	0.00333038	0.00296665	0.00267151	0.00244747	0.00229624	0.00221867	0.00221468	0.00228323	0.00242229	0.00262888	0.00289904	0.00322794	0.0036099	0.00403847	0.00450658	0.00500662	0.00553058	0.00607021	0.00661716	0.00716314	0.00770011	0.00822041	0.00871694	0.0091833	0.00961392	0.0100042	0.0103506	0.0106505	0.0109028	0.0111073	0.011265	0.0113778	0.011449	0.0114823	0.0114824	0.0114546	0.0114044	0.0113376	0.01126	0.0111772	0.0110945
Mean pyrDown FR, norm.	0.983962	0.984674	0.985527	0.986505	0.987588	0.988753	0.989974	0.991226	0.99248	0.99371	0.994889	0.995992	0.996996	0.997879	0.998624	0.999217	0.999648	0.99991	1	0.99992	0.999676	0.999276	0.998732	0.998059	0.997274	0.996395	0.995443	0.994435	0.993393	0.992334	0.991274	0.99023	0.989212	0.988231	0.987293	0.986402	0.985558	0.984761	0.984007	0.98329	0.982603	0.98194	0.981292	0.980653	0.980018	0.979383	0.978747	0.978109	0.977476
Mean PV-Up FR, norm.	0.0499792	0.0493106	0.0486469	0.0479953	0.047364	0.0467617	0.0461978	0.045682	0.045224	0.0448336	0.0445197	0.0442904	0.0441529	0.0441126	0.0441732	0.0443364	0.0446017	0.0449662	0.0454247	0.04597	0.0465923	0.0472801	0.0480201	0.0487977	0.0495971	0.0504019	0.0511954	0.0519612	0.052683	0.0533457	0.053935	0.0544381	0.0548438	0.0551426	0.0553266	0.05539	0.0553288	0.0551406	0.0548251	0.0543832	0.0538178	0.0531329	0.052334	0.0514276	0.0504214	0.0493241	0.0481451	0.0468947	0.045584
[truncated: 1,952 more columns]

## Sheet: Fig.S17i
Mean activity corr., field, ctrl, pv run onset inactivation	0.396527	0.449371	0.519771	0.224953	0.0951684	0.287667	0.518957	0.325014	0.467958	0.526176	0.325275	0.29593	0.307074	0.147594	0.305941	0.268084	0.242843	0.104895	0.340416	0.347182	0.239679	0.250389	0.302193	0.224864	0.34478	0.212893	0.20004	0.215185	0.1415	0.13263	0.196666	0.144611	0.20189	0.394988	0.122153	0.117004	0.238698	0.161111	0.127298
Mean activity corr., field, ctrl x stim, pv run onset inactivation	0.396268	0.421664	0.516737	0.238432	0.121107	0.332726	0.450649	0.258441	0.50725	0.513377	0.335894	0.350744	0.331984	0.160839	0.354034	0.18105	0.292804	0.119998	0.30563	0.377834	0.225165	0.321074	0.302653	0.190086	0.39337	0.219881	0.168346	0.244216	0.155511	0.131062	0.19474	0.14512	0.22018	0.420511	0.107709	0.152288	0.280175	0.155189	0.128949
