# Supplementary material for: Time or distance encoding by hippocampal neurons via heterogeneous ramping rates
Source: Nat Commun. 2025 Dec 17;16:11083. doi: 10.1038/s41467-025-67038-3 (PMC12712063; doi:10.1038/s41467-025-67038-3)
Supplement: Supplementary file 4 — Source Data [file 41467_2025_67038_MOESM4_ESM.zip › SourceData/SupFig18.xlsx]

## Sheet: Fig.S18b
Distance (cm)	30.5	31.5	32.5	33.5	34.5	35.5	36.5	37.5	38.5	39.5	40.5	41.5	42.5	43.5	44.5	45.5	46.5	47.5	48.5	49.5	50.5	51.5	52.5	53.5	54.5	55.5	56.5	57.5	58.5	59.5	60.5	61.5	62.5	63.5	64.5	65.5	66.5	67.5	68.5	69.5	70.5	71.5	72.5	73.5	74.5	75.5	76.5	77.5	78.5
Mean num. licks/cm, pv control stim, ctrl trials	0	0	0	0	0	0.0114286	0.00571429	0	0	0	0	0	0	0	0.0114286	0.00571429	0.0114286	0.00571429	0.00571429	0	0	0.0114286	0.00571429	0.0114286	0.00571429	0.0285714	0.0114286	0	0	0.0114286	0.00571429	0.00571429	0	0	0.0171429	0	0.0171429	0.0171429	0	0	0	0.0171429	0.0114286	0.0171429	0	0	0.0285714	0.0457143	0.0285714
SEM num. licks/cm, pv control stim, ctrl trials	0	0	0	0	0	0.0114286	0.00571429	0	0	0	0	0	0	0	0.0114286	0.00571429	0.0114286	0.00571429	0.00571429	0	0	0.0114286	0.00571429	0.0114286	0.00571429	0.0205484	0.0114286	0	0	0.0114286	0.00571429	0.00571429	0	0	0.0171429	0	0.0171429	0.0171429	0	0	0	0.0127481	0.0114286	0.0127481	0	0	0.0170551	0.0211603	0.0150064
Mean num. licks/cm, pv control stim, stim trials	0	0	0	0	0	0	0	0	0	0	0	0	0	0	0	0	0	0.0114286	0	0.0114286	0	0	0.0228571	0.0285714	0.00571429	0.0114286	0.00571429	0.00571429	0.0114286	0	0	0	0	0	0	0.00571429	0.0171429	0.0114286	0.0228571	0.00571429	0.0228571	0.0114286	0.0114286	0.0171429	0	0.00571429	0.00571429	0.0114286	0.0228571
SEM num. licks/cm, pv control stim, stim trials	0	0	0	0	0	0	0	0	0	0	0	0	0	0	0	0	0	0.0114286	0	0.0114286	0	0	0.0161159	0.0170551	0.00571429	0.0114286	0.00571429	0.00571429	0.0114286	0	0	0	0	0	0	0.00571429	0.0127481	0.00805796	0.018039	0.00571429	0.0228571	0.0114286	0.00805796	0.0127481	0	0.00571429	0.00571429	0.00805796	0.0161159
[truncated: 21 more columns]

## Sheet: Fig.S18c
Mean num. licks/cm between 30-100 cm, pv control stim, ctrl trials	0.0212544	0.0142857	0.00487805	0.0222997	0.00408163
Mean num. licks/cm between 30-100 cm, pv control stim, stim trials	0.0731602	0.0191964	0.0108911	0.0182461	0.00505952

## Sheet: Fig.S18d
Mean speed, pv control stim, ctrl trials (cm/s)	65.8903	73.211	63.9662	57.2893	65.2268
Mean speed, pv control stim, stim trials (cm/s)	64.6862	71.2155	61.5411	59.9451	62.0468

## Sheet: Fig.S18e
% rewarded, pv control stim, ctrl trials	100	100	100	100	100
% rewarded, pv control stim, stim trials	100	100	100	100	100

## Sheet: Fig.S18g
Distance (cm)	30.5	31.5	32.5	33.5	34.5	35.5	36.5	37.5	38.5	39.5	40.5	41.5	42.5	43.5	44.5	45.5	46.5	47.5	48.5	49.5	50.5	51.5	52.5	53.5	54.5	55.5	56.5	57.5	58.5	59.5	60.5	61.5	62.5	63.5	64.5	65.5	66.5	67.5	68.5	69.5	70.5	71.5	72.5	73.5	74.5	75.5	76.5	77.5	78.5
Mean num. licks/cm, sst control stim, ctrl trials	0	0	0	0	0	0	0	0	0	0	0	0	0	0.0289855	0.0144928	0.0289855	0.0144928	0.0144928	0	0	0	0	0	0	0	0	0	0	0	0	0	0	0	0.0144928	0.0144928	0.0434783	0.0144928	0.0144928	0.0144928	0	0	0	0.0289855	0.0144928	0.0144928	0.0144928	0.0144928	0.0144928	0
SEM num. licks/cm, sst control stim, ctrl trials	0	0	0	0	0	0	0	0	0	0	0	0	0	0.0289855	0.0144928	0.0289855	0.0144928	0.0144928	0	0	0	0	0	0	0	0	0	0	0	0	0	0	0	0.0144928	0.0144928	0.0434783	0.0144928	0.0144928	0.0144928	0	0	0	0.0289855	0.0144928	0.0144928	0.0144928	0.0144928	0.0144928	0
Mean num. licks/cm, sst control stim, stim trials	0	0	0	0	0.0285714	0.0142857	0.0285714	0	0	0	0	0	0	0	0	0	0	0	0	0	0	0	0	0	0	0	0	0	0	0	0	0	0	0	0	0	0	0	0	0	0	0	0.0142857	0.0571429	0.0142857	0.0285714	0.0142857	0	0
SEM num. licks/cm, sst control stim, stim trials	0	0	0	0	0.0285714	0.0142857	0.0285714	0	0	0	0	0	0	0	0	0	0	0	0	0	0	0	0	0	0	0	0	0	0	0	0	0	0	0	0	0	0	0	0	0	0	0	0.0142857	0.0571429	0.0142857	0.0285714	0.0142857	0	0
[truncated: 21 more columns]

## Sheet: Fig.S18h
Mean num. licks/cm between 30-100 cm, sst control stim, ctrl trials	0.00462185	0.0219512
Mean num. licks/cm between 30-100 cm, sst control stim, stim trials	0.0562771	0.033189

## Sheet: Fig.S18i
Mean speed, sst control stim, ctrl trials (cm/s)	53.2421	55.733
Mean speed, sst control stim, stim trials (cm/s)	51.047	52.6728

## Sheet: Fig.S18j
% rewarded, sst control stim, ctrl trials	100	100
% rewarded, sst control stim, stim trials	98.9899	100

## Sheet: Fig.S18l
Distance (cm)	30.5	31.5	32.5	33.5	34.5	35.5	36.5	37.5	38.5	39.5	40.5	41.5	42.5	43.5	44.5	45.5	46.5	47.5	48.5	49.5	50.5	51.5	52.5	53.5	54.5	55.5	56.5	57.5	58.5	59.5	60.5	61.5	62.5	63.5	64.5	65.5	66.5	67.5	68.5	69.5	70.5	71.5	72.5	73.5	74.5	75.5	76.5	77.5	78.5
Mean num. licks/cm, pv GFP stim, ctrl trials	0.0507937	0.0571429	0.0222222	0.0349206	0.0571429	0.0444444	0.0190476	0.0634921	0.0571429	0.0349206	0.0222222	0	0.0285714	0.0349206	0.0761905	0.0412698	0.00952381	0.0253968	0.047619	0.0507937	0.0222222	0.0031746	0.0253968	0.0380952	0.0380952	0.0507937	0.0253968	0	0.015873	0.0126984	0.031746	0.0349206	0.031746	0.047619	0.0285714	0.00952381	0.0253968	0.0222222	0.031746	0.0507937	0.047619	0.047619	0.0222222	0.015873	0.0190476	0.047619	0.0634921	0.0444444	0.0190476
SEM num. licks/cm, pv GFP stim, ctrl trials	0.0313462	0.0325773	0.0138029	0.0202641	0.0256296	0.0264844	0.0134472	0.0322277	0.0313114	0.0243438	0.0138029	0	0.0255844	0.0270954	0.0387046	0.0225875	0.00952381	0.0173566	0.0298762	0.0319847	0.0122507	0.0031746	0.0253968	0.0245355	0.0232665	0.0268276	0.0195482	0	0.0114294	0.0100294	0.0232968	0.0192404	0.0167295	0.0302127	0.0181944	0.00952381	0.0253968	0.0193004	0.0228587	0.0260629	0.0277716	0.0234273	0.0138029	0.0130794	0.0134472	0.0291915	0.0319124	0.0232306	0.0109621
Mean num. licks/cm, pv GFP stim, stim trials	0.00952381	0.0190476	0	0	0	0.0190476	0.00634921	0.00634921	0.0031746	0.0222222	0.0349206	0	0	0.0190476	0.0031746	0.00634921	0.00952381	0.0031746	0	0.00634921	0.0190476	0.0126984	0.00952381	0.00634921	0.0031746	0.0031746	0.0031746	0	0.00634921	0	0	0.0031746	0.0031746	0.015873	0.00952381	0.0222222	0.0222222	0.0126984	0	0.00952381	0.0190476	0.0190476	0	0.0126984	0.015873	0.015873	0.0031746	0.0222222	0.0126984
SEM num. licks/cm, pv GFP stim, stim trials	0.00952381	0.0190476	0	0	0	0.0190476	0.00634921	0.00448241	0.0031746	0.0158487	0.0270954	0	0	0.0190476	0.0031746	0.00448241	0.00708958	0.0031746	0	0.00448241	0.0141792	0.0126984	0.00548103	0.00448241	0.0031746	0.0031746	0.0031746	0	0.00448241	0	0	0.0031746	0.0031746	0.015873	0.00952381	0.0193004	0.0138029	0.00775549	0	0.00952381	0.0109621	0.0134472	0	0.0063188	0.00836475	0.00836475	0.0031746	0.0138029	0.00775549
[truncated: 21 more columns]

## Sheet: Fig.S18m
Mean num. licks/cm between 30-100 cm, pv GFP stim, ctrl trials	0.0494774	0.205575	0.0149826	0.00348432	0.00278746	0.00452962	0.00313589	0.0157143	0.0118467
Mean num. licks/cm between 30-100 cm, pv GFP stim, stim trials	0.0268908	0.148613	0.00921886	0.00539084	0.00390903	0.00395408	0.0105064	0.0167638	0.008867

[truncated: 6 more sheets: Fig.S18n, Fig.S18o, Fig.S18q, Fig.S18r, Fig.S18s, Fig.S18t]
