# Supplementary material for: Time or distance encoding by hippocampal neurons via heterogeneous ramping rates
Source: Nat Commun. 2025 Dec 17;16:11083. doi: 10.1038/s41467-025-67038-3 (PMC12712063; doi:10.1038/s41467-025-67038-3)
Supplement: Supplementary file 4 — Source Data [file 41467_2025_67038_MOESM4_ESM.zip › SourceData/SupFig2.xlsx]

## Sheet: Fig.S2b
Neuron mod. freq. - LFP freq, no field (Hz)	0.081035	0.760241	0.0337983	0.43086	-0.193	-0.236569	1.31456	-1.00156	-0.0127957	-1.29065	0.0337983	0.70328	-0.236569	-0.05876	-0.486403	0.537424	3.18448	-0.680547	-1.19754	-1.66088	0.378728	-0.279569	0.17749	0.70328	0.17749	1.12099	-0.279569	2.27539	0.226737	0.70328	-0.486403	-0.0127957	-0.526209	0.378728	-0.363904	1.31456	3.18448	-0.863136	1.31456	-1.66088	1.51782	-0.193	-0.604337	-0.32201	-0.604337	-0.754911	-1.00156	-0.236569	1.0585
Neuron mod. freq. - LFP freq, field (Hz)	2.11305	0.0337983	0.876791	1.3812	0.081035	1.58784	0.249778	0.61619	0.552698	1.38812	0.249778	1.23688	0.856758	0.145704	0.453397	-0.300227	0.453397	1.46241	1.71266	0.856758	-0.50435	0.265897	0.856758	0.583478	1.46241	0.940438	0.940438	0.193764	0.193764	-0.7837	1.0154	-1.01358	2.31975	0.0716866	0.940438	-0.830936	-0.486007	-0.0466636	-0.637998	0.51647	-0.217565	0.0716866	-1.01358	0.210974	0.210974	0.331166	1.06931	0.586822	0.155894
[truncated: 5,000 more columns]

## Sheet: Fig.S2c
Mean activity corr., cue onset aligned	0.0858201	0.0388738	0.0102839	0.00479766	0.000463551	0.0136565	0.00940584	0.0179183	0.0140064	0.0260068	0.00580896	0.0250907	0.0400614	0.0372752	0.0112777	0.0119363	0.0160933	0.00334288	0.0106082	0.000528204	0.00188096	0.00908754	0.0124736	0.0360306	0.0041662	0.00631838	0.0713447	-6.82038e-05	0.00574612	0.0553613	0.0134527	0.0154993	0.0262416	-0.00399476	0.00108704	0.0543432	0.0115069	0.00995698	0.00192355	0.00944141	0.0612966	0.000866581	0.0053395	0.00267201	0.00879298	0.0449766	0.00620631	0.00291057	0.00693079
Mean activity corr., run onset aligned	0.0637522	0.0617031	0.0392781	0.0272458	0.0258678	0.0759904	0.0170226	0.0369908	0.0216675	0.0431654	0.0259905	0.0784225	0.0821851	0.0418874	0.00463074	0.0254387	0.0457717	0.0233497	0.0246081	0.00381848	0.00755104	0.0153475	0.0307577	0.0538882	0.0427794	0.0260081	0.131521	0.0193262	0.0100194	0.232793	0.0440216	0.0475187	0.0428412	0.00904206	0.00817974	0.0913033	0.0210961	0.00885248	0.0156099	0.00718145	0.073044	0.00712327	-0.000858577	0.0212058	0.0192768	0.0560261	0.00490124	0.0182606	0.0137394
[truncated: 5,000 more columns]

## Sheet: Fig.S2d
Mean pop. corr., cue onset aligned	0.124074	0.269001	0.322902	0.25228	0.246154	0.211548	0.177021	0.316358	0.15898	0.147297	0.199558	0.333436	0.10353	0.551646	0.518911	0.458895	0.395589	0.465534	0.309616	0.448781	0.102409	0.244354	0.408031	0.400408	0.418632	0.458545	0.244437	0.425947	0.320248	0.379424	0.35216	0.390319	0.518466	0.537422	0.333842	0.348647	0.512946	0.344745	0.333077	0.40758	0.383413	0.288947	0.460585	0.45216	0.358123	0.346024	0.418057	0.421079	0.445508
Mean pop. corr., run onset aligned	0.210178	0.300361	0.361856	0.310131	0.323104	0.348591	0.226248	0.377919	0.255716	0.305635	0.411654	0.542164	0.431041	0.545059	0.53877	0.457215	0.451167	0.481774	0.310353	0.464767	0.424085	0.369604	0.425738	0.410065	0.471257	0.512942	0.445136	0.492997	0.440233	0.427453	0.370944	0.405842	0.522096	0.540527	0.519102	0.459209	0.505889	0.395291	0.326881	0.438662	0.415846	0.389531	0.449582	0.460213	0.410309	0.344375	0.477949	0.505219	0.491058
[truncated: 53 more columns]

## Sheet: Fig.S2e
Mean activity corr., passive	0.161362	0.111873	0.0195101	0.0305881	0.133611	0.0783666	0.0261641	0.0843877	0.0336339	0.0437062	0.0282728	0.0450475	0.0328227	0.0966827	0.0222433	0.0472242	0.0569485	0.0539929	0.0195812	0.0681419	0.0652696	0.0698723	0.0395249	0.0729658	0.0838729	0.15515	0.0836537	0.0299667	0.204131	0.0554766	0.0296227	0.0142249	0.0706868	0.0517137	0.0391658	0.0869451	0.036317	0.0348301	0.0488278	0.0505867	0.102386	0.275834	0.0633936	0.11277	0.0181129	0.107852	0.0404632	0.0117482	0.0727153
Mean activity corr., PI	0.0637522	0.0617031	0.0392781	0.0272458	0.0258678	0.0759904	0.0170226	0.0369908	0.0216675	0.0431654	0.0259905	0.0784225	0.0821851	0.0418874	0.00463074	0.0254387	0.0457717	0.0233497	0.0246081	0.00381848	0.00755104	0.0153475	0.0307577	0.0538882	0.0427794	0.0260081	0.131521	0.0193262	0.0100194	0.232793	0.0440216	0.0475187	0.0428412	0.00904206	0.00817974	0.0913033	0.0210961	0.00885248	0.0156099	0.00718145	0.073044	0.00712327	-0.000858577	0.0212058	0.0192768	0.0560261	0.00490124	0.0182606	0.0137394
[truncated: 4,958 more columns]

## Sheet: Fig.S2h
Distance (cm)	0	0.1	0.2	0.3	0.4	0.5	0.6	0.7	0.8	0.9	1	1.1	1.2	1.3	1.4	1.5	1.6	1.7	1.8	1.9	2	2.1	2.2	2.3	2.4	2.5	2.6	2.7	2.8	2.9	3	3.1	3.2	3.3	3.4	3.5	3.6	3.7	3.8	3.9	4	4.1	4.2	4.3	4.4	4.5	4.6	4.7	4.8
Mean speed, Passive (cm/s)	1.97164	5.28272	6.88161	8.29648	9.46899	10.5083	11.5214	12.4266	13.2275	13.9708	14.6242	15.3828	15.9982	16.5975	17.0479	17.456	17.8544	18.226	18.6062	19.0264	19.373	19.6951	19.8586	20.1399	20.3025	20.5668	20.8616	21.2171	21.4877	21.76	22.0821	22.3495	22.6533	22.943	23.2731	23.5701	23.9474	24.1485	24.3932	24.7291	25.0567	25.384	25.5825	25.8616	26.0814	26.2719	26.498	26.6126	26.705
SEM speed, Passive (cm/s)	0.311248	0.505025	0.52428	0.524416	0.474246	0.476769	0.448924	0.495003	0.550038	0.55125	0.606279	0.641473	0.660445	0.659533	0.679387	0.733006	0.739437	0.759224	0.771166	0.790977	0.849369	0.888893	0.892996	0.867698	0.899421	0.901596	0.899963	0.876451	0.805116	0.768568	0.755325	0.736723	0.718375	0.735626	0.754546	0.796918	0.778816	0.81644	0.877485	0.868835	0.881674	0.898843	0.891952	0.914168	0.907586	0.910901	0.948226	0.973031	0.971644
Mean speed, PI (cm/s)	1.80432	5.04755	6.83104	8.21771	9.30106	10.2544	11.1228	11.9655	12.7208	13.3456	13.9114	14.4666	14.9852	15.4937	15.9133	16.3793	16.7089	17.0353	17.3511	17.7002	17.9733	18.2403	18.5036	18.7533	18.9214	19.104	19.2338	19.4564	19.6454	19.8561	20.0995	20.2786	20.4732	20.7032	20.9095	21.0462	21.1762	21.3597	21.4928	21.6933	21.8585	21.9582	22.0514	22.2083	22.3558	22.4776	22.5349	22.6128	22.6515
SEM speed, PI (cm/s)	0.380178	0.321568	0.338172	0.361961	0.405069	0.4289	0.477163	0.508383	0.539803	0.57928	0.607043	0.637475	0.630229	0.606272	0.637269	0.665364	0.68229	0.685207	0.707513	0.718072	0.760384	0.797879	0.817867	0.807522	0.828315	0.845331	0.868183	0.895482	0.919162	0.93035	0.93483	0.949582	0.960856	0.959228	0.96269	0.968951	0.977212	0.991945	1.005	1.02918	1.02981	1.02493	1.02075	1.03831	1.0459	1.03937	1.02301	1.01166	1.00069
Mean speed per rec., passive (cm/s)	31.4264	30.0096	34.0681	27.4258	33.2977	32.3914	41.0748	39.4676
Mean speed per rec., PI (cm/s)	26.6452	34.5454	32.8542	38.3365	31.3572	35.7924	38.141	38.1524	33.9971	36.8225
[truncated: 1,752 more columns]

## Sheet: Fig.S2i
Distance (cm)	30.5	31.5	32.5	33.5	34.5	35.5	36.5	37.5	38.5	39.5	40.5	41.5	42.5	43.5	44.5	45.5	46.5	47.5	48.5	49.5	50.5	51.5	52.5	53.5	54.5	55.5	56.5	57.5	58.5	59.5	60.5	61.5	62.5	63.5	64.5	65.5	66.5	67.5	68.5	69.5	70.5	71.5	72.5	73.5	74.5	75.5	76.5	77.5	78.5
Mean num. licks/cm, Passive (cm/s)	0.0160897	0.00444444	0.00472222	0.0145097	0.0075	0.00694444	0.00277778	0.00734848	0.00305556	0.0084596	0.00305556	0.00525641	0.00942308	0.0119444	0.00305556	0.0171004	0.0226263	0.0066453	0.0196154	0.0580769	0.0175	0.0115152	0.00638889	0.0119231	0.00305556	0.013363	0.0175	0.00722222	0.010812	0.00331197	0.01	0.0117929	0.0136111	0.0126773	0.00583333	0.0110897	0.00722222	0.00873737	0.0066453	0.00777778	0.00333333	0.00138889	0.0127778	0.0160106	0.00884615	0.005	0.0162374	0.0160897	0.00722222
SEM num. licks/cm, Passive (cm/s)	0.0100683	0.00302838	0.00342306	0.00619043	0.00495015	0.00694444	0.00277778	0.00568816	0.00201132	0.00595733	0.00201132	0.00360248	0.00490727	0.00795642	0.00201132	0.00786758	0.0152869	0.00358064	0.0115428	0.0473527	0.0127825	0.00640063	0.00499449	0.00815216	0.00201132	0.00584173	0.013389	0.00556745	0.00595806	0.00220547	0.0082616	0.00620839	0.00891304	0.00577635	0.00426084	0.00592202	0.00556745	0.00560073	0.00358064	0.0053617	0.00333333	0.00138889	0.00998897	0.00671581	0.00585648	0.005	0.00794198	0.0100683	0.00556745
Mean num. licks/cm, PI (cm/s)	0.00442793	0.00650211	0.00648511	0.00402284	0.00825288	0.00468515	0.00550051	0.00417549	0.00503988	0.00619732	0.0141676	0.0112437	0.00453441	0.00557716	0.00633319	0.00571822	0.00165251	0.00449714	0.00693267	0.00517505	0.00717818	0.00339834	0.00948395	0.00512685	0.00978408	0.00929246	0.0209182	0.0102123	0.00748922	0.00526593	0.00694868	0.0103612	0.0132526	0.00910511	0.00793687	0.00626292	0.018023	0.0163769	0.00630803	0.011416	0.0136261	0.0136939	0.0119321	0.0129313	0.0111321	0.0124919	0.0110204	0.00970327	0.0199447
SEM num. licks/cm, PI (cm/s)	0.00178602	0.00483071	0.00222946	0.00167381	0.00481868	0.0018506	0.00258687	0.00130081	0.0018989	0.00298247	0.00572625	0.00574338	0.00207991	0.00231247	0.00295453	0.0022774	0.00116533	0.00184028	0.00424393	0.00243219	0.00243179	0.0015292	0.00356652	0.00273108	0.00434453	0.00218415	0.0130035	0.00710678	0.00289465	0.00366024	0.00301233	0.00401566	0.00398335	0.00364789	0.0035057	0.00218318	0.010304	0.00616123	0.00289593	0.00438732	0.00472539	0.00427218	0.00376605	0.00673826	0.00281087	0.0035193	0.00342224	0.00273908	0.00707138
Mean num. licks/cm per rec., passive (cm/s)	0.0186538	0.00484694	0.0891667	0.05	0.0151923	0.0280556	0.0761364	0.00714286
Mean num. licks/cm per rec., PI (cm/s)	0.128506	0.13	0.111475	0.1175	0.125068	0.0902299	0.0456429	0.0870714	0.0425373	0.0333738
[truncated: 106 more columns]

## Sheet: Fig.S2j
% neurons with field, passive, speed-matched	0	1.35135	0	0	0	0	0
% neurons with field, PI, speed-matched	4.51128	4.6875	7.34463	20.6897	2.01342	11.2245	3.40909	11.4035	1.63934	24.2857
