# Supplementary material for: Time or distance encoding by hippocampal neurons via heterogeneous ramping rates
Source: Nat Commun. 2025 Dec 17;16:11083. doi: 10.1038/s41467-025-67038-3 (PMC12712063; doi:10.1038/s41467-025-67038-3)
Supplement: Supplementary file 4 — Source Data [file 41467_2025_67038_MOESM4_ESM.zip › SourceData/SupFig3.xlsx]

## Sheet: Fig.S3a
Deviance by time, neurons with IGF	79.0171	190.592	162.831	95.4703	58.5706	58.5806	28.8314	10.649	56.3945	47.5594	57.313	37.2584	14.874	60.6341	12.0766	31.9659	32.3202	34.6987	17.3734	104.054	56.0683	20.0177	11.2051	17.1387	22.4057	35.1032	22.9408	33.1209	51.1271	54.0396	45.4326	2.13589	11.9671	49.2305	25.2523	17.4638	107.103	18.6273	36.7485	39.2041	24.4258	36.6558	19.801	31.47	42.2268	7.69147	92.0606	26.6725	123.454
Deviance by distance, neurons with IGF	135.498	404.481	301.415	34.9659	116.982	62.1457	84.5607	70.292	129.259	12.2878	31.4057	109.072	47.1286	29.0283	6.56576	10.6874	31.0548	31.7286	8.34451	81.7416	63.1654	87.9357	15.8859	41.1802	15.1727	32.8517	20.0982	47.5379	32.5187	5.16484	34.5244	5.1594	21.8034	23.2878	17.4752	17.5181	14.4886	29.9715	37.5763	49.9533	25.3015	62.3916	21.4515	100.041	135.483	14.5711	473.404	112.338	221.655
p-value by time, neurons with IGF	5.66214e-15	0	0	0	8.77921e-11	8.73854e-11	6.5474e-05	0.0998504	2.42244e-10	1.447e-08	1.57887e-10	1.56795e-06	0.0212594	3.34541e-11	0.0602816	1.65647e-05	1.41656e-05	4.92913e-06	0.00800465	0	2.8198e-10	0.0027494	0.0822412	0.00878667	0.00102205	4.11555e-06	0.000816539	9.93884e-06	2.79281e-09	7.24273e-10	3.83948e-08	0.906786	0.0627068	6.70431e-09	0.000306601	0.00772172	0	0.00484158	1.97126e-06	6.52745e-07	0.000435956	2.05488e-06	0.00300445	2.06134e-05	1.65858e-07	0.261589	0	0.000166756	0
p-value by distance, neurons with IGF	0	0	0	4.37563e-06	0	1.64775e-11	4.44089e-16	3.56271e-13	0	0.0558478	2.12054e-05	0	1.76378e-08	6.00904e-05	0.362876	0.0985313	2.47457e-05	1.83933e-05	0.213934	1.55431e-15	1.02133e-11	1.11022e-16	0.0143794	2.66839e-07	0.0189552	1.11975e-05	0.0026601	1.46139e-08	1.29753e-05	0.522852	5.32712e-06	0.523538	0.00131428	0.000705586	0.00768675	0.00755626	0.0246302	3.98011e-05	1.35926e-06	4.80351e-09	0.000300233	1.4683e-11	0.00152149	0	0	0.0238686	0	0	0
[truncated: 598 more columns]
