# Supplementary material for: Time or distance encoding by hippocampal neurons via heterogeneous ramping rates
Source: Nat Commun. 2025 Dec 17;16:11083. doi: 10.1038/s41467-025-67038-3 (PMC12712063; doi:10.1038/s41467-025-67038-3)
Supplement: Supplementary file 4 — Source Data [file 41467_2025_67038_MOESM4_ESM.zip › SourceData/SupFig4.xlsx]

## Sheet: Fig.S4c
Theta/Delta ratio Long pauses	0.769138	1.35506	1.20263	1.19732	1.58656	0.837073	1.06297	1.90451	1.25015	1.67884	0.873379	0.955014	0.82822	1.41124	1.76998	1.92819	1.77992	1.59907	1.66975	1.40446	1.08582	1.92798	0.543733	1.11492	0.915703	1.81254	1.39942	1.45787	1.30634	1.07155	1.88019	1.53016	1.07358	1.92776	0.957478	0.788614	0.808083	0.834571
Theta/Delta ratio t(Rew-Run) 2-3s	1.60398	4.09697	3.8543	2.34666	5.28374	0.754498	1.75981		2.36847	3.18221	0.335296	2.17423	1.42896	2.78996	1.59763	1.21231	3.67117	1.4558	5.97363	5.09283		1.97697		2.17356	2.62375				3.01781		2.19435	14.1008	3.58873	4.69203	1.48375	0.750566	2.91938	0.823137
Theta/Delta ratio t(Rew-Run) 1-2s	2.99201	4.90282	4.23524	3.04385	3.57303	2.03585	3.10013	6.42834	3.15452	0.699313	0.56527	2.13348	1.40964	0.644078	7.64558	7.29777	7.3614	2.10885	2.43566	1.73649	7.6968	0.91657	7.71868	3.14111	1.67523		1.00285		4.65606	2.03919	3.36692	5.6145	4.01595	6.88073	2.33781	1.65641	4.23529	2.52039
Theta/Delta ratio t(Rew-Run) 0-1s	4.95151	2.39923	5.51807	3.10602	4.37501	2.78865	1.73861	6.57552	7.20628	2.06698	0.710344	1.60285	1.74038	0.831396	0.523173	1.04172	6.15459	2.79995	3.02179	3.41256	0.920276	4.02377	1.38083	1.99792	2.25658	7.24796	8.20428	7.02219	3.69721	1.78187	3.34985	11.2713	2.06877	14.6823	9.02247	3.49222	3.66157	3.01031
Theta/Delta ratio Slow runs	3.38775	3.81879	4.00296	4.3834	4.18781	3.72994	1.03275	5.4995	3.79111	0.754782	0.577964	0.865789	1.36245	0.971339	1.20091	0.640382	1.05934	3.31563	2.58849	2.24176	2.3874	2.38246	1.27898	2.02427	3.43529	7.08028	5.00856	9.39132	2.96723	1.98286	1.70563	6.31596	4.28491	15.6619	8.01766	7.55454	4.73852	5.71468
Theta/Delta ratio Runs	5.82093	4.45752	5.08659	6.13687	4.8762	5.087	6.23321	7.40066	5.64515	4.66976	5.36225	4.9869	4.92164	5.04685	7.40685	4.27569	4.36056	6.05199	5.27417	6.65519	11.108	5.02275	5.138	5.60288	19.7576	8.76226	6.62264	15.9167	4.50061	9.22237	4.18547	11.2392	21.7823	35.6636	4.14456	18.2962	12.6298	18.794
