# Supplementary material for: Time or distance encoding by hippocampal neurons via heterogeneous ramping rates
Source: Nat Commun. 2025 Dec 17;16:11083. doi: 10.1038/s41467-025-67038-3 (PMC12712063; doi:10.1038/s41467-025-67038-3)
Supplement: Supplementary file 4 — Source Data [file 41467_2025_67038_MOESM4_ESM.zip › SourceData/SupFig5.xlsx]

## Sheet: Fig.S5b
Mean activity corr., IGF, good trials, sample 1	0.0758345	0.266328	0.16156	0.144098	0.166657	0.196834	0.21008	0.230588	0.201003	0.088602	0.171486	0.222793	0.205685	0.130264	0.0873907	0.158597	0.140264	0.131715	0.19733	0.174053	0.111719	0.217	0.165375	0.171981	0.104598	0.236349	0.276689	0.125797	0.196941	0.10659	0.259762	0.102429	0.180895	0.217548	0.283756	0.136274	0.19566	0.291602	0.178254	0.234174	0.263685	0.202221	0.370354	0.232323	0.357017	0.231681	0.151701	0.149588	0.253364
Mean activity corr., IGF, good trials, sample 2	0.0680904	0.264125	0.209013	0.175263	0.145243	0.19693	0.102108	0.136211	0.216042	0.111062	0.184404	0.298552	0.269626	0.246505	0.0338215	0.165726	0.129612	0.121153	0.144951	0.100169	0.0885693	0.12772	0.0665012	0.125528	0.112016	0.193791	0.237679	0.129762	0.153379	0.0815167	0.137373	0.167882	0.269183	0.167845	0.234513	0.158853	0.239226	0.232148	0.11265	0.243705	0.205664	0.228821	0.350699	0.221881	0.325971	0.142317	0.141486	0.0994193	0.12026
Mean activity corr., IGF, good trials, sample 3	0.0972144	0.263593	0.190501	0.173349	0.210792	0.182743	0.19536	0.17159	0.181473	0.117646	0.153349	0.170735	0.292096	0.102509	0.0967289	0.187382	0.152473	0.128482	0.191879	0.14464	0.105788	0.149052	0.147417	0.173579	0.129092	0.198861	0.228052	0.157056	0.166457	0.107028	0.194084	0.192767	0.142457	0.203096	0.324495	0.163582	0.138338	0.183241	0.161489	0.296747	0.274146	0.234565	0.244734	0.219635	0.361598	0.184442	0.2411	0.149451	0.298773
Mean activity corr., IGF, bad trials	0.0361348	0.1099	0.0711429	0.054309	0.16231	0.0990488	0.0605248	0.0414097	0.0631266	0.0324326	0.0826775	0.0361215	-0.0131859	0.0195243	-0.00101018	0.0773742	0.072079	0.0316928	0.143979	0.0564993	0.0201431	0.0388195	0.0234347	0.0624893	0.0915084	0.125739	0.123782	0.134713	0.0941181	0.191921	0.130998	0.119021	0.0832031	0.0468684	0.136161	0.0881587	0.070861	0.0676474	0.0317464	0.127963	0.224444	0.0734875	0.136861	0.119965	0.140476	0.0537314	0.0770309	0.0616184	0.0134039
[truncated: 96 more columns]

## Sheet: Fig.S5d
Mean activity corr., IGF over distance, good trials	0.132899	0.319452	0.174056	0.0866861	0.280769	0.21179	0.117633	0.176245	0.112436	0.0630493	0.0965422	0.252632	0.140117	0.206721	0.233359	0.204733	0.247096	0.190633	0.184961	0.326033	0.220979	0.268081	0.12356	0.168811	0.0576313	0.0433514	0.0667507	0.191668	0.148387	0.0654842	0.0953796	0.0370258	0.0964542	0.0568605	0.109078	0.112707	0.0889527	0.0915137	0.0738043	0.0765478	0.110519	0.12423	0.195796	0.115183	0.150679	0.116129	0.582783	0.271365	0.25893
Mean activity corr., IGF over distance, bad trials	0.0333037	0.0514154	0.0190252	0.0555738	0.0975176	0.042529	0.0104896	-0.00114978	0.00683912	0.0143636	0.045895	0.012052	0.0709216	-0.0236598	-0.0108852	0.0141746	0.0281889	0.0113748	0.208019	0.0518422	0.00378781	0.0503549	0.0251482	0.0559963	0.0671262	0.211291	0.210211	0.16074	0.133661	0.189415	0.0313678	0.106048	0.0611206	0.00756379	0.096811	0.0450402	0.00296296	0.0328146	0.0602882	0.151285	0.184799	0.118232	0.0640792	0.0188464	0.120672	0.0906912	0.0548961	0.0240798	0.0159458
[truncated: 601 more columns]
