# Supplementary material for: Time or distance encoding by hippocampal neurons via heterogeneous ramping rates
Source: Nat Commun. 2025 Dec 17;16:11083. doi: 10.1038/s41467-025-67038-3 (PMC12712063; doi:10.1038/s41467-025-67038-3)
Supplement: Supplementary file 4 — Source Data [file 41467_2025_67038_MOESM4_ESM.zip › SourceData/SupFig6.xlsx]

## Sheet: Fig.S6a
Distance (cm)	30.5	31.5	32.5	33.5	34.5	35.5	36.5	37.5	38.5	39.5	40.5	41.5	42.5	43.5	44.5	45.5	46.5	47.5	48.5	49.5	50.5	51.5	52.5	53.5	54.5	55.5	56.5	57.5	58.5	59.5	60.5	61.5	62.5	63.5	64.5	65.5	66.5	67.5	68.5	69.5	70.5	71.5	72.5	73.5	74.5	75.5	76.5	77.5	78.5
Mean num licks / cm, good trials	0.00525394	0.00350263	0.00525394	0.0061296	0.00175131	0.0061296	0.00262697	0.00262697	0.00525394	0.00437828	0.00350263	0.00700525	0.00350263	0.00700525	0.00262697	0.00963222	0.00437828	0.00262697	0.00788091	0.0061296	0.00437828	0.00350263	0.00525394	0.00875657	0.00700525	0.00525394	0.00525394	0.00700525	0.00437828	0.0061296	0.00963222	0.00963222	0.00963222	0.00700525	0.00437828	0.0105079	0.0105079	0.0140105	0.00700525	0.00875657	0.0113835	0.0113835	0.0122592	0.0113835	0.0140105	0.0105079	0.00437828	0.00963222	0.0148862
SEM num licks / cm, good trials	0.000563204	0.000460258	0.000563204	0.000689949	0.000325738	0.000608062	0.000515082	0.000398771	0.000650761	0.000514358	0.000460258	0.000649759	0.000460258	0.000726965	0.000398771	0.000889693	0.000608979	0.000398771	0.000688869	0.000608062	0.000514358	0.000460258	0.000563204	0.000725811	0.000649759	0.000563204	0.000563204	0.000649759	0.000514358	0.000608062	0.000760901	0.000760901	0.000760901	0.000649759	0.000514358	0.000794384	0.000794384	0.000971961	0.000649759	0.000725811	0.000826455	0.000888436	0.000857273	0.000826455	0.000915651	0.000794384	0.000514358	0.000760901	0.000943412
Mean num licks / cm, bad trials	0.00589971	0.0176991	0.00884956	0.00884956	0.0117994	0.00884956	0.0147493	0.0147493	0.00589971	0.0265487	0.0560472	0.0589971	0.0117994	0.0117994	0.020649	0.0176991	0	0.0117994	0.0147493	0.0117994	0.020649	0.0147493	0.0147493	0.0147493	0.020649	0.020649	0.0943953	0.0412979	0.0442478	0.0176991	0.0147493	0.0147493	0.0324484	0.0176991	0.0265487	0.0147493	0.0766962	0.0707965	0.020649	0.0176991	0.0324484	0.0412979	0.0442478	0.0324484	0.0294985	0.0530973	0.0383481	0.0678466	0.188791
SEM num licks / cm, bad trials	0.00244996	0.00421819	0.00387487	0.00387487	0.00345447	0.00299612	0.00385644	0.00385644	0.00244996	0.00791687	0.0155345	0.0186182	0.00345447	0.00345447	0.00622978	0.00599224	0	0.00345447	0.00385644	0.00345447	0.00454932	0.00385644	0.00385644	0.00385644	0.00454932	0.00454932	0.0368164	0.0129351	0.00783546	0.00421819	0.00385644	0.00385644	0.00566842	0.00421819	0.00514289	0.00385644	0.0298936	0.0168728	0.00454932	0.00421819	0.0061781	0.00682333	0.0065788	0.0061781	0.0068857	0.00758247	0.00614341	0.0264331	0.0800751
[truncated: 141 more columns]

## Sheet: Fig.S6b
Mean speed, good trials (cm/s)	28.4989	36.3062	32.167	38.5721	38.8273	34.654	37.568	42.567	51.3053	56.4962	43.8515	43.7132	37.5964	47.571	51.9442	56.1574	54.9403	66.585	65.7143	53.9219	44.0903	38.661	39.6718	63.6851	45.3384	47.2451	53.8619	54.9946	58.9294	64.4064	52.3672	42.5563	56.4962	50.7783	47.6011	55.6617	44.1392	43.8515	45.0378	50.4604	46.9734	46.9147	42.3683	43.0349	45.6957	43.7132	46.0455	39.394	38.9505
Mean speed, bad trials (cm/s)	22.6878	23.872	25.4895	31.5302	35.0235	30.3988	33.9447	39.5608	49.0399	59.1919	36.098	38.3937	32.8402	47.9618	54.0459	55.5449	56.4698	69.0006	65.4547	49.4635	44.8544	38.3958	38.3785	60.4484	49.1502	48.3844	53.2161	54.7544	55.9241	61.0067	48.2708	43.6075	58.6201	53.3817	39.9406	56.101	45.2058	41.182	51.6405	49.5204	46.4957	43.3714	41.9613	42.4648	45.1866	40.9035	44.6326	36.1342	31.2233
[truncated: 1 more columns]

## Sheet: Fig.S6c
Run aligned activity corr., good sample rep.1	0.0862623	0.304709	0.154129	0.181366	0.180471	0.201215	0.12235	0.200546	0.164272	0.0921084	0.135525	0.188278	0.0772012	0.234821	0.162029	0.163633	0.124797	0.150122	0.218501	0.129174	0.113788	0.184578	0.184621	0.183502	0.162815	0.180071	0.228714	0.205852	0.183377	0.0691897	0.232177	0.133175	0.157187	0.248034	0.46272	0.206901	0.10788	0.142093	0.165864	0.215188	0.450107	0.235248	0.246546	0.15731	0.348773	0.134994	0.10425	0.181605	0.217259
Run aligned activity corr., good sample rep.2	0.154659	0.328231	0.247059	0.224243	0.283991	0.180929	0.165603	0.21138	0.149538	0.151967	0.179431	0.227774	0.272046	0.207896	0.0559234	0.195552	0.144098	0.17101	0.156284	0.112987	0.0791497	0.159684	0.0899825	0.1522	0.115131	0.176337	0.189099	0.142034	0.155464	0.0456334	0.17181	0.264322	0.125664	0.156499	0.326064	0.250487	0.0660902	0.163695	0.131062	0.159594	0.283079	0.169985	0.215323	0.188998	0.315733	0.193494	0.169285	0.191856	0.159574
Run aligned activity corr., good sample rep.3	0.0900947	0.267976	0.180683	0.188431	0.184812	0.18251	0.17106	0.220135	0.211814	0.103382	0.124857	0.166754	0.119161	0.287325	0.0798878	0.137658	0.112748	0.132141	0.175727	0.125338	0.101903	0.147406	0.128687	0.138966	0.0987912	0.168459	0.17382	0.12844	0.132872	0.11323	0.216315	0.179029	0.0555265	0.210192	0.341593	0.185386	0.134328	0.170474	0.133176	0.278249	0.180054	0.139239	0.208638	0.186556	0.28782	0.156676	0.155801	0.167541	0.155788
Run aligned activity corr., bad trials	0.0361348	0.1099	0.0760787	0.0611208	0.16231	0.101931	0.0225791	-0.00809312	0.0252863	0.00689463	0.0529849	0.0134876	-0.0131859	0.0195243	-0.00101018	0.0763556	0.0360647	0.0516987	0.198142	0.0514259	-0.00422778	0.00424078	-0.0284156	0.0373258	0.0615447	0.137722	0.0994487	0.169543	0.0641515	0.220044	-0.0372798	0.121478	0.0832031	0.0468684	0.136161	0.0881587	0.070861	0.0676474	0.0317464	0.127963	0.224444	0.0734875	0.136861	0.119965	0.140476	0.0537314	0.0770309	0.0616184	0.0134039
[truncated: 179 more columns]
