# Supplementary material for: Time or distance encoding by hippocampal neurons via heterogeneous ramping rates
Source: Nat Commun. 2025 Dec 17;16:11083. doi: 10.1038/s41467-025-67038-3 (PMC12712063; doi:10.1038/s41467-025-67038-3)
Supplement: Supplementary file 4 — Source Data [file 41467_2025_67038_MOESM4_ESM.zip › SourceData/SupFig7.xlsx]

## Sheet: Fig.S7a
Time (s)	-1	-0.9975	-0.995	-0.9925	-0.99	-0.9875	-0.985	-0.9825	-0.98	-0.9775	-0.975	-0.9725	-0.97	-0.9675	-0.965	-0.9625	-0.96	-0.9575	-0.955	-0.9525	-0.95	-0.9475	-0.945	-0.9425	-0.94	-0.9375	-0.935	-0.9325	-0.93	-0.9275	-0.925	-0.9225	-0.92	-0.9175	-0.915	-0.9125	-0.91	-0.9075	-0.905	-0.9025	-0.9	-0.8975	-0.895	-0.8925	-0.89	-0.8875	-0.885	-0.8825	-0.88
Mean pyrOther FR, good trials (Hz)	2.29519	2.29695	2.29877	2.30064	2.30252	2.3044	2.30623	2.308	2.30968	2.31123	2.31263	2.31387	2.3149	2.31572	2.3163	2.31664	2.31671	2.31652	2.31607	2.31535	2.31437	2.31313	2.31166	2.30997	2.30808	2.30601	2.30379	2.30145	2.29901	2.2965	2.29395	2.2914	2.28887	2.28638	2.28397	2.28165	2.27945	2.27738	2.27546	2.27369	2.27209	2.27066	2.2694	2.26832	2.2674	2.26664	2.26604	2.26559	2.26528
SEM pyrOther FR, good trials (Hz)	0.0439296	0.0440391	0.0441485	0.0442566	0.0443621	0.0444638	0.0445605	0.044651	0.0447341	0.0448088	0.0448743	0.0449298	0.0449747	0.0450087	0.0450315	0.0450431	0.0450437	0.0450334	0.0450128	0.0449822	0.0449423	0.0448937	0.0448371	0.0447732	0.0447029	0.0446267	0.0445457	0.0444604	0.0443718	0.0442806	0.0441877	0.044094	0.0440001	0.0439071	0.0438157	0.0437267	0.0436409	0.0435591	0.0434819	0.0434098	0.0433433	0.0432827	0.0432283	0.0431799	0.0431376	0.0431012	0.0430704	0.0430448	0.0430239
Mean pyrOther FR, bad trials (Hz)	2.19835	2.19805	2.19734	2.19622	2.19469	2.19278	2.19049	2.18789	2.185	2.18188	2.1786	2.17523	2.17185	2.16854	2.1654	2.16251	2.15995	2.15782	2.15619	2.15513	2.1547	2.15494	2.15589	2.15756	2.15995	2.16305	2.16682	2.17121	2.17615	2.18158	2.18741	2.19354	2.19988	2.20631	2.21275	2.21909	2.22524	2.23113	2.23666	2.2418	2.24648	2.25069	2.25439	2.25759	2.2603	2.26254	2.26434	2.26576	2.26683
SEM pyrOther FR, bad trials (Hz)	0.0764123	0.0764051	0.0763918	0.0763729	0.0763494	0.0763225	0.0762936	0.0762642	0.0762359	0.0762104	0.0761891	0.0761733	0.0761642	0.0761627	0.0761692	0.0761844	0.0762083	0.076241	0.0762825	0.0763325	0.076391	0.0764576	0.0765321	0.0766141	0.0767033	0.0767991	0.0769008	0.0770076	0.0771186	0.0772327	0.0773486	0.077465	0.0775809	0.0776948	0.077806	0.0779135	0.0780168	0.0781157	0.0782101	0.0783003	0.0783868	0.0784702	0.0785515	0.0786313	0.0787108	0.0787905	0.0788714	0.0789538	0.0790383
Rel. FR change bef. and aft. run onset, PyrOther, good trials	0.19973	0.199654	0.199649	0.199646	0.199631	0.199404	0.199214	0.19915	0.199127	0.198942	0.198893	0.198809	0.198568	0.198507	0.198477	0.198136	0.198106	0.198001	0.197845	0.197703	0.197584	0.197409	0.19726	0.197211	0.197186	0.197079	0.197025	0.196712	0.196678	0.196406	0.196342	0.196207	0.196191	0.196098	0.196004	0.195438	0.195348	0.195126	0.195059	0.195003	0.194888	0.194803	0.194496	0.194478	0.194451	0.194248	0.194065	0.193769	0.193606
Rel. FR change bef. and aft. run onset, PyrOther, bad trials	-1	-0.129737	0.671207	-0.405821	0.241007	0.156616	0.115815	0.233898	0.00604165	0.014327	0.246256	0.00126778	0.999996	0.501719	-0.0418972	0.203464	0.0548708	0.259001	0.377474	0.218141	-0.328691	-0.298501	0.381068	0.0486024	0.241369	0.50777	0.273563	0.147554	-0.189568	0.346754	0.280051	0.0100565	0.532867	-0.301028	0.0433706	0.0451563	0.0945334	0.253701	-0.0119599	0.260988	0.0855492	0.0675896	-0.161938	0.307889	0.578785	0.118726	0.0134464	0.0885277	0.105026
Mean FR, PyrOther, good trials (Hz)	0.12	0.0805138	3.84765	0.47	0.146594	0.545317	2.615	4.63917	1.5603	1.52199	0.57215	6.46566	1.17396	0.110603	6.48945	1.14754	3.19499	6.45001	0.274969	1.79858	0.82861	1.69462	0.486757	0.605025	1.0455	2.85065	2.37585	1.25244	0.992805	0.801006	1.66306	2.63093	1.06225	0.496689	0.254881	0.87175	0.164647	5.35386	0.354323	0.336213	4.73839	1.27068	3.27088	4.13604	1.49196	0.218342	1.09764	0.451269	2.02269
Mean FR, PyrOther, bad trials (Hz)	0.03	2.7857	0.423538	0.295868	1.08753	1.17529	4.15954	6.10342	2.07963	0.933286	1.60135	1.02149	0.114794	0.0586446	0.347184	4.59766	1.12936	1.27857	6.54304	1.07188	0.471414	0.190347	4.06018	2.04349	0.283371	1.2957	4.85697	0.226316	0.926298	3.83047	1.47188	2.37514	0.215	1.10676	3.74025	0.31407	0.993728	0.636425	5.43418	3.09189	1.04612	3.07074	1.565	0.775047	1.56563	1.00929	5.16294	8.08328	1.66454
[truncated: 2,949 more columns]

## Sheet: Fig.S7b
Time (s)	-1	-0.9975	-0.995	-0.9925	-0.99	-0.9875	-0.985	-0.9825	-0.98	-0.9775	-0.975	-0.9725	-0.97	-0.9675	-0.965	-0.9625	-0.96	-0.9575	-0.955	-0.9525	-0.95	-0.9475	-0.945	-0.9425	-0.94	-0.9375	-0.935	-0.9325	-0.93	-0.9275	-0.925	-0.9225	-0.92	-0.9175	-0.915	-0.9125	-0.91	-0.9075	-0.905	-0.9025	-0.9	-0.8975	-0.895	-0.8925	-0.89	-0.8875	-0.885	-0.8825	-0.88
Mean pyrUp FR, good trials (Hz)	1.57295	1.57322	1.57352	1.57384	1.57418	1.57453	1.57487	1.57521	1.57552	1.57581	1.57607	1.57629	1.57646	1.57658	1.57664	1.57664	1.57658	1.57644	1.57624	1.57596	1.57562	1.5752	1.57472	1.57418	1.57359	1.57294	1.57225	1.57153	1.57079	1.57004	1.56929	1.56855	1.56783	1.56714	1.5665	1.56591	1.56539	1.56494	1.56456	1.56427	1.56406	1.56393	1.56389	1.56393	1.56404	1.56423	1.56448	1.56478	1.56512
SEM pyrUp FR, good trials (Hz)	0.0354043	0.0354904	0.0355737	0.0356532	0.0357279	0.0357968	0.035859	0.0359139	0.0359609	0.0359995	0.0360294	0.0360507	0.0360633	0.0360673	0.0360631	0.036051	0.0360313	0.0360046	0.0359713	0.0359318	0.0358867	0.0358363	0.0357812	0.0357219	0.0356589	0.0355927	0.035524	0.0354534	0.0353817	0.0353097	0.0352382	0.0351682	0.0351006	0.0350364	0.0349765	0.0349218	0.034873	0.0348308	0.0347957	0.0347679	0.0347476	0.0347347	0.0347289	0.0347298	0.0347367	0.0347489	0.0347656	0.034786	0.0348092
Mean pyrUp FR, bad trials (Hz)	1.92858	1.9294	1.92977	1.92966	1.92903	1.92788	1.9262	1.92398	1.92126	1.91806	1.91443	1.91042	1.9061	1.90156	1.89687	1.89213	1.88744	1.88289	1.87858	1.8746	1.87104	1.86797	1.86546	1.86355	1.86229	1.86169	1.86177	1.86251	1.86388	1.86585	1.86837	1.87137	1.87478	1.87852	1.8825	1.88664	1.89085	1.89505	1.89914	1.90307	1.90675	1.91013	1.91316	1.91579	1.91801	1.9198	1.92114	1.92205	1.92253
SEM pyrUp FR, bad trials (Hz)	0.0717084	0.0717206	0.0717247	0.0717196	0.0717044	0.0716785	0.0716416	0.0715937	0.0715353	0.0714673	0.0713909	0.0713078	0.0712199	0.0711294	0.0710389	0.0709507	0.0708673	0.0707913	0.0707249	0.0706702	0.0706289	0.0706025	0.070592	0.0705982	0.0706212	0.070661	0.0707169	0.0707883	0.0708738	0.0709721	0.0710815	0.0712004	0.0713267	0.0714586	0.0715941	0.0717312	0.071868	0.0720024	0.0721328	0.0722572	0.072374	0.0724815	0.0725781	0.0726626	0.0727338	0.0727907	0.0728326	0.0728591	0.0728703
Rel. FR change bef. and aft. run onset, PyrUp, good trials	0.574689	0.314998	0.26597	0.129019	0.345216	0.363648	0.306042	0.27034	0.263557	0.398387	0.454184	0.224631	0.492682	0.429556	0.0979009	0.629194	0.788686	0.132517	0.457222	0.754347	0.232239	0.557956	0.515007	0.337965	0.280746	0.453404	0.705395	0.201152	0.175879	0.319464	0.312258	0.277953	0.313565	0.186643	0.359171	0.443788	0.34422	0.231538	0.140763	0.224236	0.705676	0.145044	0.430971	0.170455	0.445324	0.402457	0.327917	0.352867	0.302728
Rel. FR change bef. and aft. run onset, PyrUp, bad trials	0.504652	0.582788	0.74293	0.301351	0.118274	0.254319	0.321005	0.154555	0.43258	0.41517	0.382903	0.538359	0.554122	0.385556	0.240823	0.437919	0.861614	0.234362	0.316483	0.648557	-0.0196371	0.772437	0.251374	0.461586	0.230425	0.312543	0.24805	-0.173003	0.147765	0.256726	0.569613	0.199961	0.36711	0.50777	0.53017	0.149251	0.209383	0.392023	0.17248	-0.209279	0.551907	0.390242	0.617979	-0.227656	0.515187	0.349288	0.0390836	0.276828	-0.168888
Mean FR, PyrUp, good trials (Hz)	0.637893	0.838098	0.249792	0.721525	0.522852	2.70241	0.46303	1.68039	1.81955	1.26909	0.281231	0.59123	0.403988	5.0265	2.84332	4.08287	5.2906	4.1267	3.74686	0.704407	5.18916	0.178376	0.221576	1.07147	1.15789	0.148329	1.27753	0.643162	1.16609	0.529923	0.797212	3.34325	4.60611	1.15542	3.5334	3.10546	1.07338	1.96159	5.85943	1.14777	4.69011	0.77364	0.282454	2.0845	0.941467	0.498733	0.586007	0.485729	0.587029
Mean FR, PyrUp, bad trials (Hz)	0.937097	1.60709	0.348847	0.556437	0.535112	2.48393	0.425918	1.51301	1.64986	1.08916	0.254572	0.559045	0.28302	4.7734	2.76516	2.96872	4.05265	5.39959	2.24359	0.389962	5.33193	0.298113	0.28586	0.894841	0.834642	0.265395	1.18735	0.444058	0.866324	0.502104	1.24444	2.93347	5.02023	1.2957	4.55408	3.16575	0.954706	1.65388	5.33621	1.17061	3.66455	0.634634	0.148492	1.54809	0.996132	0.427667	0.393556	0.293154	0.274621
[truncated: 2,894 more columns]

## Sheet: Fig.S7c
Time (s)	-1	-0.9975	-0.995	-0.9925	-0.99	-0.9875	-0.985	-0.9825	-0.98	-0.9775	-0.975	-0.9725	-0.97	-0.9675	-0.965	-0.9625	-0.96	-0.9575	-0.955	-0.9525	-0.95	-0.9475	-0.945	-0.9425	-0.94	-0.9375	-0.935	-0.9325	-0.93	-0.9275	-0.925	-0.9225	-0.92	-0.9175	-0.915	-0.9125	-0.91	-0.9075	-0.905	-0.9025	-0.9	-0.8975	-0.895	-0.8925	-0.89	-0.8875	-0.885	-0.8825	-0.88
Mean pyrDown FR, good trials (Hz)	2.85443	2.85135	2.8485	2.84588	2.84351	2.8414	2.83955	2.83794	2.83657	2.83541	2.83445	2.83366	2.83302	2.83252	2.83211	2.83179	2.83152	2.83129	2.83108	2.83087	2.83065	2.83041	2.83014	2.82983	2.82947	2.82907	2.82861	2.82809	2.82752	2.82688	2.82618	2.82541	2.82457	2.82365	2.82266	2.82157	2.8204	2.81913	2.81776	2.81629	2.81472	2.81304	2.81127	2.80941	2.80746	2.80545	2.80339	2.8013	2.7992
SEM pyrDown FR, good trials (Hz)	0.0890083	0.0891048	0.0892033	0.0893021	0.0893995	0.0894936	0.0895826	0.0896649	0.0897387	0.0898027	0.0898554	0.089896	0.0899235	0.0899373	0.0899374	0.0899236	0.0898963	0.0898563	0.0898046	0.0897423	0.089671	0.0895925	0.0895084	0.0894209	0.089332	0.0892436	0.0891577	0.089076	0.0890003	0.0889319	0.0888718	0.088821	0.0887797	0.0887483	0.0887263	0.0887133	0.0887085	0.0887107	0.0887187	0.0887311	0.0887465	0.0887635	0.0887808	0.0887972	0.0888118	0.0888239	0.088833	0.088839	0.088842
Mean pyrDown FR, bad trials (Hz)	2.35865	2.3515	2.34408	2.33652	2.32895	2.32153	2.3144	2.30769	2.30156	2.29611	2.29146	2.28769	2.28487	2.28305	2.28224	2.28244	2.28362	2.28575	2.28874	2.29254	2.29704	2.30216	2.30778	2.31382	2.32016	2.32673	2.33342	2.34018	2.34694	2.35363	2.36023	2.36669	2.37301	2.37915	2.38511	2.39088	2.39646	2.40184	2.40702	2.41196	2.41667	2.42111	2.42525	2.42905	2.43246	2.43543	2.43791	2.43983	2.44114
SEM pyrDown FR, bad trials (Hz)	0.171516	0.17133	0.171149	0.17098	0.170826	0.170693	0.170582	0.170495	0.170431	0.170391	0.170371	0.170367	0.170376	0.170391	0.170407	0.170418	0.170419	0.170404	0.17037	0.170314	0.170232	0.170125	0.169992	0.169836	0.169659	0.169466	0.169261	0.169051	0.168841	0.168638	0.168448	0.168277	0.16813	0.16801	0.167921	0.167862	0.167834	0.167832	0.167853	0.167889	0.167932	0.167973	0.168	0.168003	0.167969	0.167887	0.167748	0.167541	0.16726
Rel. FR change bef. and aft. run onset, pyrDown, good trials	-0.815371	-0.678734	-0.596654	-0.727101	-0.550584	-0.603875	-0.309015	-0.158286	-0.540844	-0.380688	-0.206855	-0.716397	-0.278729	-0.332583	-0.417524	-0.554678	-0.48755	-0.368542	-0.0603092	-0.23069	-0.134205	-0.486279	-0.529813	-0.291436	-0.335198	-0.481226	-0.551015	-0.333685	-0.299603	-0.249588	-0.293884	-0.375341	-0.367675	-0.490034	-0.192911	-0.104645	-0.355447	-0.486647	-0.592281	-0.187376	-0.116497	-0.566951	-0.513752	-0.474813	-0.364854	-0.180914	-0.128586	-0.650588	-0.43328
Rel. FR change bef. and aft. run onset, pyrDown, bad trials	-0.718961	-0.262588	-0.115619	-0.870543	0.315703	-0.580826	-0.117037	0.0717902	-0.493923	-0.144485	-0.119887	-0.420651	-0.335687	-0.179091	-0.701195	-0.63421	-0.180353	0.369007	-0.0375236	-0.253444	-0.247237	-0.28383	0.0381952	-0.332546	-0.223562	-0.174041	-0.190672	-0.124315	-0.434375	-0.144945	-0.274655	-0.360346	-0.387495	-0.131231	-0.143787	-0.160579	-0.0997723	-0.273122	-0.101516	-0.134542	-0.283785	0.0691331	-0.220103	0.0671193	-0.00986387	-0.132112	-0.0875993	-0.418527	-0.0210308
Mean FR, pyrDown, good trials (Hz)	0.958136	0.754774	0.292022	1.01465	0.279639	0.465237	3.96696	1.57062	3.02375	2.81865	3.94593	0.263615	3.17525	4.66645	0.493265	0.663381	0.548301	0.31913	5.26365	0.737911	1.6652	0.439383	0.185521	1.52976	4.08499	1.21227	1.47098	0.329941	0.547062	2.22311	0.928719	2.15224	1.08086	0.25358	1.37624	1.76637	2.0803	5.75296	0.645561	3.2661	1.44624	0.283813	1.53431	0.731212	2.6302	4.36826	1.19646	1.42608	0.432421
Mean FR, pyrDown, bad trials (Hz)	0.4799	0.846229	0.243252	0.765248	0.0641509	0.401613	4.8806	2.36229	3.00213	2.85237	7.41041	0.154107	1.99869	4.02928	0.166994	0.184267	1.07695	0.145316	8.58216	0.776104	2.31379	0.340491	0.19337	0.132861	2.28037	1.56824	5.35198	0.581411	0.258498	1.64489	0.374461	1.67847	0.701513	1.22396	0.470156	1.19275	2.88272	2.74432	2.19127	0.354615	0.949827	0.699824	0.911094	2.59397	2.49282	2.58206	0.390068	0.549178	0.414572
[truncated: 1,952 more columns]

## Sheet: Fig.S7d
Time (s)	-1	-0.9975	-0.995	-0.9925	-0.99	-0.9875	-0.985	-0.9825	-0.98	-0.9775	-0.975	-0.9725	-0.97	-0.9675	-0.965	-0.9625	-0.96	-0.9575	-0.955	-0.9525	-0.95	-0.9475	-0.945	-0.9425	-0.94	-0.9375	-0.935	-0.9325	-0.93	-0.9275	-0.925	-0.9225	-0.92	-0.9175	-0.915	-0.9125	-0.91	-0.9075	-0.905	-0.9025	-0.9	-0.8975	-0.895	-0.8925	-0.89	-0.8875	-0.885	-0.8825	-0.88
Mean pyrOther FR, good trials (Hz)	1.61547	1.61702	1.61867	1.62039	1.62215	1.62392	1.62568	1.62739	1.62902	1.63056	1.63196	1.63321	1.63429	1.63517	1.63583	1.63628	1.63649	1.63646	1.63619	1.63568	1.63495	1.63399	1.63283	1.63148	1.62996	1.6283	1.62651	1.62462	1.62266	1.62066	1.61862	1.61659	1.61458	1.61262	1.61072	1.60889	1.60715	1.60552	1.60399	1.60258	1.60129	1.60012	1.59906	1.59812	1.5973	1.59659	1.59598	1.59548	1.59508
SEM pyrOther FR, good trials (Hz)	0.0361591	0.0362436	0.0363308	0.0364198	0.0365094	0.0365983	0.0366854	0.0367692	0.0368486	0.0369224	0.0369895	0.037049	0.0370999	0.0371417	0.0371739	0.0371962	0.0372084	0.0372106	0.0372031	0.0371861	0.0371602	0.0371259	0.0370839	0.037035	0.0369799	0.0369195	0.0368546	0.0367859	0.0367143	0.0366406	0.0365654	0.0364895	0.0364135	0.036338	0.0362635	0.0361905	0.0361196	0.0360512	0.0359857	0.0359235	0.0358649	0.0358103	0.0357598	0.0357137	0.0356722	0.0356352	0.0356028	0.0355749	0.0355514
Mean pyrOther FR, bad trials (Hz)	1.53297	1.53084	1.52857	1.52617	1.52365	1.52101	1.51828	1.51547	1.51261	1.50974	1.5069	1.50414	1.5015	1.49904	1.49681	1.49488	1.4933	1.49212	1.4914	1.49118	1.4915	1.49239	1.49387	1.49595	1.49865	1.50193	1.50579	1.51018	1.51507	1.52041	1.52612	1.53215	1.53842	1.54486	1.55137	1.5579	1.56436	1.57068	1.5768	1.58266	1.58822	1.59343	1.59827	1.60273	1.60679	1.61047	1.61377	1.6167	1.61931
SEM pyrOther FR, bad trials (Hz)	0.0628693	0.0628095	0.0627486	0.0626866	0.0626237	0.0625606	0.0624979	0.0624368	0.0623784	0.0623239	0.0622745	0.0622311	0.0621944	0.062165	0.0621432	0.0621289	0.062122	0.0621225	0.0621299	0.0621444	0.062166	0.0621949	0.0622317	0.0622772	0.0623322	0.0623977	0.0624749	0.0625645	0.0626675	0.0627842	0.0629148	0.063059	0.0632164	0.0633858	0.063566	0.0637551	0.0639515	0.0641531	0.0643579	0.0645637	0.0647689	0.0649715	0.0651703	0.065364	0.0655516	0.0657327	0.0659068	0.066074	0.0662341
Rel. FR change bef. and aft. run onset, pyrOther, good trials	0.603176	-0.311307	0.0973736	-0.387973	-0.0226573	-0.036317	-0.162861	-0.287381	-0.197435	0.0448561	0.175964	0.0996706	-0.097094	0.1206	-0.296004	-0.00673346	-0.0601536	-0.210823	0.182507	0.322702	-0.344454	0.118183	-0.00610258	-0.270335	-0.296857	-0.208866	-0.163151	-0.0956492	0.280943	0.128557	-0.122968	-0.0928411	-0.196965	-0.0250469	-0.00993505	-0.399475	-0.103871	-0.0873523	0.128229	-0.117133	-0.202295	-0.0221713	-0.157336	0.131497	0.000253432	0.430606	-0.23497	-0.309229	-0.309851
Rel. FR change bef. and aft. run onset, pyrOther, bad trials	-0.890598	-0.581901	0.100929	-0.297304	-0.20171	-0.454394	0.0603249	-0.231732	-0.314198	-0.603313	-0.22183	0.180672	-0.177269	-0.559959	-0.47523	0.00999397	-0.106585	-0.207088	0.253701	-0.049572	0.292105	0.294209	-0.0984455	0.431637	0.347781	-0.451403	-0.335941	-0.272508	-0.264012	-0.21465	0.0338022	0.17731	-0.0272642	0.0353894	-0.344039	-0.541643	-0.385347	0.0289209	0.0241565	0.17503	0.323259	0.150749	-0.197688	0.000288141	-0.00538209	0.727044	-0.471083	-0.560288	0.104212
Mean FR, pyrOther, good trials (Hz)	0.398359	1.18822	0.688545	0.236577	2.80243	1.29273	0.871397	0.239216	0.231832	0.491465	0.493004	0.558828	0.698801	0.397039	0.755179	2.76629	0.152974	2.07434	0.455829	0.12071	0.42003	0.258398	0.397071	0.405071	0.362111	0.247572	0.3229	2.42338	0.382905	0.19041	2.08574	0.296362	2.99218	3.09839	2.61316	0.805392	0.587135	0.790682	0.279419	0.178445	0.310776	0.167374	1.45254	1.06761	4.1126	0.180469	0.337288	0.202743	0.389842
Mean FR, pyrOther, bad trials (Hz)	0.113215	0.591796	0.712476	0.219424	2.09534	0.729346	1.23537	0.149843	0.169468	0.215386	0.558546	0.617179	0.426944	0.284001	0.537009	2.75076	0.165651	1.78254	0.636425	0.222465	0.486102	0.275378	0.327875	0.124529	0.1397	0.213261	0.249981	2.69591	0.359126	0.165873	1.05263	0.405603	2.35861	3.16624	1.57204	0.495589	0.599421	0.620178	0.11809	0.505915	0.567498	0.150569	1.30883	0.731887	5.24521	0.217444	0.144918	0.456988	0.207531
[truncated: 3,105 more columns]

## Sheet: Fig.S7e
Depth, pyrUp	0	-1	0	0	0	0	1	0	1	2	3	0	0	1	-1	-1	0	0	0	1	0	0	2	0	-1	0	0	2	4	1	2	0	1	0	-7	0	0	0	1	3	4	1	-2	-1	0	-2	4	-1	4
Depth, pyrDown	-10	0	1	0	4	1	-1	-3	3	0	3	0	2	5	1	1	-1	0	-1	0	-1	1	1	0	2	0	1	0	3	2	1	1	-1	1	2	2	3	2	0	1	2	1	2	3	0	0	0	2	3
Depth, pyrOther	-1	0	1	0	0	-1	0	3	1	0	1	1	1	0	-1	1	4	0	1	0	3	0	-2	0	3	-1	0	-2	3	0	1	3	1	4	-1	3	3	0	-3	-1	0	2	0	-1	1	-1	0	0	8
[truncated: 2,949 more columns]

## Sheet: Fig.S7f
bin center(microns) up - down depth difference	-79.5	-78.5	-77.5	-76.5	-75.5	-74.5	-73.5	-72.5	-71.5	-70.5	-69.5	-68.5	-67.5	-66.5	-65.5	-64.5	-63.5	-62.5	-61.5	-60.5	-59.5	-58.5	-57.5	-56.5	-55.5	-54.5	-53.5	-52.5	-51.5	-50.5	-49.5	-48.5	-47.5	-46.5	-45.5	-44.5	-43.5	-42.5	-41.5	-40.5	-39.5	-38.5	-37.5	-36.5	-35.5	-34.5	-33.5	-32.5	-31.5
Number of pairs	4	4	5	3	5	1	2	6	5	10	6	6	3	6	5	6	8	7	6	12	9	8	14	15	10	10	15	6	4	10	15	19	13	19	12	12	21	14	24	20	17	25	28	21	26	34	31	33	28
[truncated: 111 more columns]
