# Supplementary material for: Time or distance encoding by hippocampal neurons via heterogeneous ramping rates
Source: Nat Commun. 2025 Dec 17;16:11083. doi: 10.1038/s41467-025-67038-3 (PMC12712063; doi:10.1038/s41467-025-67038-3)
Supplement: Supplementary file 4 — Source Data [file 41467_2025_67038_MOESM4_ESM.zip › SourceData/SupFig7f.xlsx]

## Sheet: Fig.S7f
bin center(microns) up - down depth difference	-79.5	-78.5	-77.5	-76.5	-75.5	-74.5	-73.5	-72.5	-71.5	-70.5	-69.5	-68.5	-67.5	-66.5	-65.5	-64.5	-63.5	-62.5	-61.5	-60.5	-59.5	-58.5	-57.5	-56.5	-55.5	-54.5	-53.5	-52.5	-51.5	-50.5	-49.5	-48.5	-47.5	-46.5	-45.5	-44.5	-43.5	-42.5	-41.5	-40.5	-39.5	-38.5	-37.5	-36.5	-35.5	-34.5	-33.5	-32.5	-31.5
Number of pairs	4	4	5	3	5	1	2	6	5	10	6	6	3	6	5	6	8	7	6	12	9	8	14	15	10	10	15	6	4	10	15	19	13	19	12	12	21	14	24	20	17	25	28	21	26	34	31	33	28
[truncated: 111 more columns]
