# Supplementary material for: Time or distance encoding by hippocampal neurons via heterogeneous ramping rates
Source: Nat Commun. 2025 Dec 17;16:11083. doi: 10.1038/s41467-025-67038-3 (PMC12712063; doi:10.1038/s41467-025-67038-3)
Supplement: Supplementary file 4 — Source Data [file 41467_2025_67038_MOESM4_ESM.zip › SourceData/SupFig8.xlsx]

## Sheet: Fig.S8a
Deviance by lick, pyrUp	0.621987	0.71577	6.76335	0.808364	23.8032	2.51099	26.8075	56.5088	60.2916	0.0726225	19.6263	1.59401	0.424814	1.87529	9.55339	0.213301	5.82017	0.866586	0.429068	0.497903	0.392655	7.57394	36.9449	15.9855	4.34865	65.3394	14.1387	8.37145	15.6954	1.78151	7.07411	1.8081	0.282662	2.01858	13.1059	6.41996	18.6839	0.242122	3.55796	0.747916	0.0459952	9.76096	1.09523	12.71	6.70796	8.90569	0.0418046	1.04277	0.145212
Deviance by speed, pyrUp	14.5579	48.333	9.3025	15.765	3.40978	9.77388	18.1345	15.4491	2.74541	5.19505	37.9014	0.0711173	7.55334	9.49606	2.78881	8.42726	6.8405	0.112198	38.3996	3.03459	0.15547	0.288084	78.6468	0.472945	-0.0535981	12.7636	0.81376	1.54749	6.46187	0.0104324	20.9247	0.269307	1.05462	11.6943	22.0975	3.95249	38.9682	5.75026	22.2832	11.1438	3.95862	14.0974	0.968239	83.0748	7.34034	5.90551	1.51073	2.10421	6.37832
p-value by lick, pyrUp	0.43031	0.397535	0.00930489	0.368604	1.06707e-06	0.113055	2.24762e-07	5.59552e-14	8.21565e-15	0.787556	9.41625e-06	0.206754	0.514545	0.170871	0.0019958	0.644193	0.0158435	0.351902	0.512447	0.480423	0.530907	0.00592182	1.21517e-09	6.38284e-05	0.0370384	6.66134e-16	0.000169818	0.00381162	7.44067e-05	0.181964	0.00782057	0.178736	0.594961	0.155385	0.000294363	0.0112845	1.54283e-05	0.622677	0.0592606	0.387137	0.830184	0.00178257	0.295315	0.000363701	0.00959834	0.00284284	0.837993	0.307177	0.703153
p-value by speed, pyrUp	0.000135917	3.59646e-12	0.00228841	7.17161e-05	0.0648111	0.00177009	2.05838e-05	8.47573e-05	0.0975338	0.0226513	7.44119e-10	0.789717	0.00598988	0.00205914	0.0949249	0.00369637	0.00891139	0.737655	5.76453e-10	0.0815073	0.693362	0.591451	0	0.491635	1	0.000353421	0.367011	0.213506	0.0110213	0.918646	4.77691e-06	0.603797	0.304446	0.000626915	2.59146e-06	0.0468019	4.30773e-10	0.0164862	2.35252e-06	0.00084315	0.0466319	0.000173586	0.32512	0	0.0067424	0.0150936	0.219028	0.146894	0.0115523
[truncated: 2,569 more columns]

## Sheet: Fig.S8b
Deviance by lick, pyrDown	1.64669	33.8893	3.21528	1.81909	0.542246	0.262196	1.63933	2.62364	4.42282	0.569743	10.4038	27.2419	16.0923	0.589268	13.7099	7.73694	16.5164	0.151214	11.4802	0.981873	1.9091	0.819422	19.0346	3.92089	0.265057	6.7907	8.72585	2.77323	2.98215	0.0364198	0.836681	1.54096	2.30006	2.60211	4.48344	1.82594	0.251751	0.0678744	1.01597	0.408382	2.52809	3.03351	6.19729	0.841353	0.0884848	13.2769	0.0862204	7.58353	5.12595
Deviance by speed, pyrDown	3.79455	18.0465	0.21348	27.1928	1.82212	3.59396	0.48847	6.74139	1.27357	-0.00132389	9.9234	188.917	1.08884	2.51383	1.32707	0.895309	7.53325	0.916412	0.0865227	1.3244	1.44	9.6821	-0.0497493	0.99459	0.0928302	4.97331	31.0196	7.3547	48.0136	22.7043	6.00292	20.7483	18.9852	-0.00202695	1.14255	0.344011	3.4674	0.0141338	2.65544	36.1777	0.357041	0.000483774	2.78445	2.13791	0.224096	0.0127118	0.272843	4.53951	2.91103
p-value by lick, pyrDown	0.199409	5.834e-09	0.0729536	0.177422	0.461503	0.608615	0.200417	0.105283	0.0354614	0.450361	0.00125756	1.79526e-07	6.03276e-05	0.442702	0.000213322	0.00541024	4.82317e-05	0.697378	0.000703401	0.321737	0.167063	0.365349	1.2837e-05	0.0476896	0.606667	0.00916342	0.00313731	0.0958528	0.0841873	0.848651	0.360348	0.214474	0.129369	0.106722	0.0342247	0.176608	0.615845	0.794457	0.313476	0.522792	0.111835	0.0815612	0.0127946	0.35901	0.766112	0.000268702	0.769038	0.00589041	0.0235706
p-value by speed, pyrDown	0.0514198	2.15573e-05	0.644054	1.84144e-07	0.177061	0.0579898	0.48461	0.00942011	0.259099	1	0.00163191	0	0.296729	0.112851	0.249327	0.344043	0.00605704	0.338419	0.768645	0.249804	0.230139	0.00186072	1	0.318623	0.760609	0.0257413	2.55438e-08	0.00668875	4.23273e-12	1.88947e-06	0.0142822	5.23792e-06	1.31734e-05	1	0.285115	0.557523	0.0625895	0.905366	0.103196	1.80119e-09	0.550154	0.982452	0.0951833	0.143698	0.635937	0.910231	0.601431	0.033121	0.0879756
[truncated: 1,318 more columns]
