# Supplementary material for: Time or distance encoding by hippocampal neurons via heterogeneous ramping rates
Source: Nat Commun. 2025 Dec 17;16:11083. doi: 10.1038/s41467-025-67038-3 (PMC12712063; doi:10.1038/s41467-025-67038-3)
Supplement: Supplementary file 4 — Source Data [file 41467_2025_67038_MOESM4_ESM.zip › SourceData/SupFig9.xlsx]

## Sheet: Fig.S9a
Time (s)	-1	-0.9992	-0.9984	-0.9976	-0.9968	-0.996	-0.9952	-0.9944	-0.9936	-0.9928	-0.992	-0.9912	-0.9904	-0.9896	-0.9888	-0.988	-0.9872	-0.9864	-0.9856	-0.9848	-0.984	-0.9832	-0.9824	-0.9816	-0.9808	-0.98	-0.9792	-0.9784	-0.9776	-0.9768	-0.976	-0.9752	-0.9744	-0.9736	-0.9728	-0.972	-0.9712	-0.9704	-0.9696	-0.9688	-0.968	-0.9672	-0.9664	-0.9656	-0.9648	-0.964	-0.9632	-0.9624	-0.9616
Mean speed (cm/s)	15.0891	15.0712	15.0436	15.0341	15.0257	15.0274	15.0218	15.0152	15.0048	14.9939	14.9727	14.9501	14.9534	14.9525	14.912	14.9096	14.891	14.8882	14.8607	14.8282	14.8217	14.8069	14.8058	14.7797	14.7665	14.7598	14.7518	14.723	14.7238	14.7225	14.7288	14.7224	14.7104	14.7051	14.6953	14.6794	14.6671	14.6497	14.6466	14.6091	14.6068	14.588	14.5867	14.5731	14.5428	14.5358	14.5045	14.4846	14.4677
SEM speed (cm/s)	1.18273	1.18214	1.18067	1.18137	1.18105	1.18081	1.18018	1.17963	1.1785	1.17831	1.17801	1.17581	1.1762	1.17663	1.17552	1.17608	1.17747	1.17789	1.17658	1.17353	1.17282	1.17071	1.17235	1.1719	1.17212	1.17296	1.17297	1.17231	1.17394	1.17372	1.17408	1.17417	1.17306	1.17238	1.17251	1.17135	1.17185	1.17056	1.17185	1.17096	1.17194	1.17181	1.17325	1.17371	1.17229	1.17289	1.1725	1.17115	1.17042
[truncated: 5,000 more columns]

## Sheet: Fig.S9b
Time (s)	-1	-0.9992	-0.9984	-0.9976	-0.9968	-0.996	-0.9952	-0.9944	-0.9936	-0.9928	-0.992	-0.9912	-0.9904	-0.9896	-0.9888	-0.988	-0.9872	-0.9864	-0.9856	-0.9848	-0.984	-0.9832	-0.9824	-0.9816	-0.9808	-0.98	-0.9792	-0.9784	-0.9776	-0.9768	-0.976	-0.9752	-0.9744	-0.9736	-0.9728	-0.972	-0.9712	-0.9704	-0.9696	-0.9688	-0.968	-0.9672	-0.9664	-0.9656	-0.9648	-0.964	-0.9632	-0.9624	-0.9616
Mean acceleration (cm/s)	-16.4504	-16.4099	-16.37	-16.3308	-16.2923	-16.2545	-16.2174	-16.1811	-16.1455	-16.1107	-16.0766	-16.0434	-16.011	-15.9794	-15.9487	-15.9188	-15.8898	-15.8617	-15.8345	-15.8082	-15.7829	-15.7584	-15.735	-15.7125	-15.6909	-15.6704	-15.6509	-15.6323	-15.6148	-15.5983	-15.5828	-15.5684	-15.555	-15.5427	-15.5314	-15.5212	-15.512	-15.5039	-15.4969	-15.4909	-15.486	-15.4822	-15.4794	-15.4777	-15.4771	-15.4776	-15.4791	-15.4816	-15.4853
SEM acceleration (cm/s^2)	1.8979	1.90013	1.90249	1.90497	1.90754	1.9102	1.91292	1.9157	1.91851	1.92134	1.92417	1.92699	1.92979	1.93254	1.93525	1.93789	1.94045	1.94293	1.94531	1.94759	1.94976	1.95182	1.95376	1.95557	1.95727	1.95884	1.96028	1.9616	1.9628	1.96389	1.96486	1.96573	1.96649	1.96716	1.96774	1.96824	1.96868	1.96904	1.96936	1.96962	1.96986	1.97006	1.97024	1.97041	1.97058	1.97076	1.97094	1.97115	1.97138
[truncated: 5,000 more columns]

## Sheet: Fig.S9e
Time (s)	-1	-0.9992	-0.9984	-0.9976	-0.9968	-0.996	-0.9952	-0.9944	-0.9936	-0.9928	-0.992	-0.9912	-0.9904	-0.9896	-0.9888	-0.988	-0.9872	-0.9864	-0.9856	-0.9848	-0.984	-0.9832	-0.9824	-0.9816	-0.9808	-0.98	-0.9792	-0.9784	-0.9776	-0.9768	-0.976	-0.9752	-0.9744	-0.9736	-0.9728	-0.972	-0.9712	-0.9704	-0.9696	-0.9688	-0.968	-0.9672	-0.9664	-0.9656	-0.9648	-0.964	-0.9632	-0.9624	-0.9616
Mean speed, good trials (cm/s)	15.0891	15.0712	15.0436	15.0341	15.0257	15.0274	15.0218	15.0152	15.0048	14.9939	14.9727	14.9501	14.9534	14.9525	14.912	14.9096	14.891	14.8882	14.8607	14.8282	14.8217	14.8069	14.8058	14.7797	14.7665	14.7598	14.7518	14.723	14.7238	14.7225	14.7288	14.7224	14.7104	14.7051	14.6953	14.6794	14.6671	14.6497	14.6466	14.6091	14.6068	14.588	14.5867	14.5731	14.5428	14.5358	14.5045	14.4846	14.4677
SEM speed, good trials (cm/s)	1.18273	1.18214	1.18067	1.18137	1.18105	1.18081	1.18018	1.17963	1.1785	1.17831	1.17801	1.17581	1.1762	1.17663	1.17552	1.17608	1.17747	1.17789	1.17658	1.17353	1.17282	1.17071	1.17235	1.1719	1.17212	1.17296	1.17297	1.17231	1.17394	1.17372	1.17408	1.17417	1.17306	1.17238	1.17251	1.17135	1.17185	1.17056	1.17185	1.17096	1.17194	1.17181	1.17325	1.17371	1.17229	1.17289	1.1725	1.17115	1.17042
Mean speed, bad trials (cm/s)	32.4487	32.4426	32.423	32.4111	32.4154	32.4112	32.4202	32.4192	32.424	32.4204	32.4182	32.4071	32.4024	32.4053	32.4204	32.4087	32.4029	32.4118	32.4023	32.4042	32.39	32.3831	32.3913	32.4216	32.3717	32.272	32.2442	32.2472	32.2344	32.2288	32.2164	32.2146	32.2132	32.2203	32.2226	32.2193	32.2	32.1951	32.1898	32.1857	32.1698	32.1882	32.168	32.1656	32.1728	32.1439	32.1261	32.1076	32.0671
SEM speed, bad trials (cm/s)	2.57003	2.57356	2.57517	2.57795	2.57466	2.57488	2.57394	2.57426	2.57574	2.57866	2.58012	2.57893	2.57935	2.57793	2.57584	2.57138	2.57232	2.57392	2.57177	2.57043	2.568	2.56541	2.55971	2.56067	2.55834	2.54549	2.54727	2.54799	2.54951	2.54904	2.54863	2.54855	2.54801	2.54854	2.54901	2.54978	2.55291	2.5538	2.55361	2.55416	2.55402	2.5551	2.5547	2.55542	2.55438	2.54978	2.55261	2.55316	2.55024
[truncated: 5,000 more columns]

## Sheet: Fig.S9f
Time (s)	-1	-0.9975	-0.995	-0.9925	-0.99	-0.9875	-0.985	-0.9825	-0.98	-0.9775	-0.975	-0.9725	-0.97	-0.9675	-0.965	-0.9625	-0.96	-0.9575	-0.955	-0.9525	-0.95	-0.9475	-0.945	-0.9425	-0.94	-0.9375	-0.935	-0.9325	-0.93	-0.9275	-0.925	-0.9225	-0.92	-0.9175	-0.915	-0.9125	-0.91	-0.9075	-0.905	-0.9025	-0.9	-0.8975	-0.895	-0.8925	-0.89	-0.8875	-0.885	-0.8825	-0.88
Mean pyrUp FR, good trials (Hz)	0.956051	0.955214	0.954424	0.953679	0.952979	0.952322	0.951706	0.95113	0.950593	0.950092	0.949628	0.9492	0.948806	0.948446	0.948119	0.947826	0.947565	0.947337	0.94714	0.946974	0.946838	0.94673	0.946649	0.946592	0.946557	0.946542	0.946542	0.946554	0.946574	0.946598	0.946621	0.94664	0.946649	0.946645	0.946624	0.946582	0.946515	0.946421	0.946299	0.946146	0.945962	0.945747	0.945502	0.945229	0.944931	0.94461	0.944272	0.943922	0.943565
SEM pyrUp FR, good trials (Hz)	0.0228312	0.0228487	0.0228666	0.0228841	0.0229003	0.0229144	0.0229257	0.0229337	0.0229377	0.0229374	0.0229326	0.0229231	0.0229092	0.0228908	0.0228683	0.0228422	0.0228128	0.0227807	0.0227464	0.0227102	0.0226728	0.0226346	0.0225959	0.0225573	0.022519	0.0224814	0.0224448	0.0224095	0.022376	0.0223443	0.0223149	0.022288	0.0222637	0.0222424	0.0222242	0.0222092	0.0221974	0.0221889	0.0221837	0.0221817	0.0221829	0.0221869	0.0221937	0.0222031	0.0222148	0.0222286	0.0222441	0.0222612	0.0222796
Mean pyrUp FR, bad trials (Hz)	1.34015	1.33857	1.33681	1.33483	1.3326	1.33012	1.32735	1.32431	1.32098	1.31737	1.31351	1.30942	1.30513	1.3007	1.29617	1.29159	1.28704	1.28259	1.27829	1.27422	1.27044	1.26703	1.26404	1.26152	1.25952	1.25807	1.2572	1.25692	1.25724	1.25815	1.25962	1.26162	1.26412	1.26705	1.27036	1.27399	1.27786	1.2819	1.28603	1.29018	1.29428	1.29824	1.30203	1.30556	1.3088	1.31171	1.31426	1.31642	1.31819
SEM pyrUp FR, bad trials (Hz)	0.0593064	0.0591426	0.0589741	0.0587996	0.0586175	0.0584267	0.0582261	0.0580152	0.0577937	0.057562	0.057321	0.057072	0.0568169	0.0565579	0.0562977	0.0560392	0.0557856	0.0555401	0.0553063	0.0550876	0.0548876	0.0547098	0.0545577	0.0544345	0.0543433	0.054287	0.0542678	0.0542878	0.0543481	0.0544493	0.0545911	0.0547723	0.0549906	0.055243	0.0555252	0.0558322	0.0561583	0.0564971	0.0568416	0.0571848	0.0575196	0.0578393	0.0581373	0.058408	0.0586465	0.0588489	0.0590124	0.0591354	0.0592175
[truncated: 1,952 more columns]

## Sheet: Fig.S9g
Time (s)	-1	-0.9975	-0.995	-0.9925	-0.99	-0.9875	-0.985	-0.9825	-0.98	-0.9775	-0.975	-0.9725	-0.97	-0.9675	-0.965	-0.9625	-0.96	-0.9575	-0.955	-0.9525	-0.95	-0.9475	-0.945	-0.9425	-0.94	-0.9375	-0.935	-0.9325	-0.93	-0.9275	-0.925	-0.9225	-0.92	-0.9175	-0.915	-0.9125	-0.91	-0.9075	-0.905	-0.9025	-0.9	-0.8975	-0.895	-0.8925	-0.89	-0.8875	-0.885	-0.8825	-0.88
Mean pyrDown FR, good trials (Hz)	2.14182	2.14167	2.14172	2.14195	2.14236	2.14293	2.14363	2.14444	2.14533	2.14627	2.14723	2.14818	2.14909	2.14993	2.15067	2.1513	2.15179	2.15213	2.1523	2.15231	2.15213	2.15179	2.15128	2.15062	2.14981	2.14888	2.14784	2.14672	2.14554	2.14432	2.14309	2.14186	2.14065	2.13949	2.13839	2.13735	2.13639	2.13551	2.13472	2.13401	2.13339	2.13283	2.13235	2.13193	2.13156	2.13123	2.13094	2.13069	2.13047
SEM pyrDown FR, good trials (Hz)	0.0654555	0.0655326	0.065613	0.0656951	0.0657776	0.065859	0.0659377	0.0660125	0.066082	0.0661449	0.0662003	0.0662471	0.0662846	0.0663122	0.0663295	0.0663362	0.0663323	0.066318	0.0662937	0.06626	0.0662177	0.0661678	0.0661116	0.0660503	0.0659854	0.0659184	0.0658509	0.0657845	0.0657207	0.0656608	0.0656061	0.0655577	0.0655162	0.0654824	0.0654563	0.065438	0.0654272	0.0654233	0.0654257	0.0654335	0.0654456	0.0654611	0.0654789	0.065498	0.0655176	0.0655368	0.0655551	0.0655721	0.0655875
Mean pyrDown FR, bad trials (Hz)	1.61349	1.60917	1.60474	1.60027	1.59584	1.59151	1.58738	1.58354	1.58005	1.57702	1.5745	1.57257	1.57129	1.57069	1.57082	1.57168	1.57329	1.57562	1.57866	1.58237	1.58671	1.59163	1.59707	1.60296	1.60925	1.61587	1.62275	1.62983	1.63706	1.64439	1.65176	1.65914	1.66648	1.67375	1.68093	1.68797	1.69486	1.70158	1.70808	1.71436	1.72037	1.7261	1.7315	1.73654	1.74119	1.7454	1.74914	1.75235	1.755
SEM pyrDown FR, bad trials (Hz)	0.111282	0.111299	0.11133	0.111373	0.111428	0.111494	0.111573	0.111662	0.111761	0.111869	0.111984	0.112103	0.112224	0.112342	0.112455	0.112558	0.112648	0.112719	0.11277	0.112796	0.112796	0.11277	0.112716	0.112636	0.112534	0.112411	0.112274	0.112128	0.111979	0.111834	0.111701	0.111585	0.111493	0.11143	0.111399	0.111404	0.111445	0.11152	0.111626	0.111759	0.111912	0.112078	0.112249	0.112415	0.112568	0.112697	0.112796	0.112855	0.112869
[truncated: 1,952 more columns]

## Sheet: Fig.S9h
Peak time, pyrUp, good trials (s)	1.08	2.965	3.87	2.3975	1.11	0.095	1.4775	1.025	1.365	2.6075	1.4075	0.8525	0.7025	1.0175	1.5625	0.8675	1.0375	0.76	0.505	2.0625	1.7175	2.445	0.7975	0.695	2.2	0.5525	2.015	2.7325	1.265	0.895	1.8725	1.3875	1.0875	2.22	1.915	2.2575	0.3875	2.2825	1.2025	3.12	1.4825	0.8325	1.0325	0.68	1.1825	0.505	0.5075	0.8875	0.8425
Peak time, pyrDown, good trials (s)	1.5625	1.1225	-0.4525	1.805	1.905	1.2125	0.805	3.32	1.8475	2.4425	3.335	1.47	3.83	-0.4275	0.0725	1.94	1.28	1.7775	1.4275	0.21	-0.1875	1.125	1.105	3.985	2.6075	1.6725	3.8325	-0.6125	1.7525	3.71	2.8925	2.355	2.6875	2.055	-0.0275	1.4125	1.44	0.165	2.77	2.9	2.715	0.5425	2.3875	1.285	1.5475	-0.055	-1	1.0475	2.5625
Peak time, speed, good trials (s)	1.6264	2.3352	1.6264	2.3352	1.3192	1.7408	2.5432	3.0328	3.4368	1.0312	0.78	3.4368	1.1312	1.4208	4.2832	2.2568	2.2568	2.476	1.7032	1.7744	2.22	2.476	2.4168	1.7032	2.9952	0.7624	1.6512	1.4176	2.2816	3.4064	2.5032	2.22	3.0784	4.2408	1.3168	4.2408	1.4176	2.5128	1.8208	1.6264	2.4168	1.2288	0.7728	2.22	1.5024	2.4168	1.6872	1.2288	0.7848
Peak time, pyrUp, bad trials (s)	0.82	2.4325	0.0675	2.605	-1	3.3175	2.355	0.1875	2.415	1.23	1.3625	0.7125	2.675	3.305	3.1625	1.6975	0.685	1.5025	3.4475	0.245	2.53	0.7525	1.775	1.0825	-0.6575	1.0175	1.585	3.415	1.8875	3.425	2.24	1.0625	2.1075	1.12	1.5425	1.07	3.3825	3.7	1.475	1.01	0.9075	3.2075	1.7075	1.8425	0.8	1.2575	0.5425	1.7575	2.565
Peak time, pyrDown, bad trials (s)	3.93	3.275	-0.135	-0.3375	0.205	0.5575	1.085	3.2525	3.9925	2.975	1.3875	1.34	1.87	2.1625	-0.1525	1.175	-1	1.205	1.9625	0.035	-0.49	1.065	2.9025	0.8575	1.5875	0.08	0.775	1.3225	1.8475	0.58	1.325	2.3025	3.6525	0.3475	3.6	2.885	1.9825	2.26	1.945	-0.2	-1	0.675	2.4475	0.165	0.6	3.58	2.0075	0.3275	2.4875
Peak time, speed, bad trials (s)	1.4504	1.4504	0.9944	4.8136	0.4568	0.8944	0.628	0.4568	1.0216	1.9984	1.9984	1.2904	5.5648	5.5648	0.3584	1.4504	2.684	2.684	5.5648	2.1584	5.5648	1.9984	1.9984	0.3584		0.9944	1.0216	1.2904	0.628	1.0216	2.684	0.9944	2.7488	1.9608	1.2216	1.9984	5.5648	0.3584	0.8944	0.708	0.3584	5.5648	1.2216	0.9944	2.1584	0.708	0.9944	2.684	2.812
[truncated: 2,596 more columns]
